# Supplementary material for: 6-[(Dimethyl­amino)methyl­ene­amino]-1,3-dimethyl­pyrimidine-2,4(1H,3H)-dione dihydrate
Source: Acta Crystallogr Sect E Struct Rep Online. 2008 Aug 6;64(Pt 9):o1662. doi: 10.1107/S1600536808024021 (PMC2960636; doi:10.1107/S1600536808024021)
Supplement: Supplementary file 1 [file e-64-o1662-sup1.cif]

##############################################################################
###                                                                        ###
###        Electronic paper (Acta Crystallographica Section E)             ###
###                                                                        ###
##############################################################################
#                                                                            #
# This CIF contains the data in a paper accepted for publication in Acta     #
# Crystallographica Section E. It conforms to the requirements of Notes      #
# for Authors for Section E, and has been peer reviewed under the auspices   #
# of the IUCr Commission on Journals.                                        #
#                                                                            #
# Full details of the Crystallographic Information File format               #
# are given in the paper "The Crystallographic Information File (CIF):       #
# a New Standard Archive File for Crystallography" by S. R. Hall, F. H.      #
# Allen and I. D. Brown [Acta Cryst. (1991), A47, 655-685].                  #
#                                                                            #
# The current version of the core CIF dictionary is obtainable from          #
# ftp://ftp.iucr.org/pub/cif_core.dic. The current version number is 2.4.    #
#                                                                            #
# Software is freely available for graphical display of the structure(s) in  #
# this CIF.  For information consult the CIF home page http://www.iucr.org/  #
# cif/home.html                                                              #
#                                                                            #
# This file may be used for bona fide research purposes within the           #
# scientific community so long as proper attribution is given to the journal # 
# article from which it was obtained.                                        #
#                                                                            #
##############################################################################
                                             
data_I
_audit_creation_method     SHELXL-97
_chemical_name_systematic
;
6-[(Dimethylamino)methyleneamino]-1,3-dimethylpyrimidine-2,4(1H,3H)-dione
dihydrate
;
_chemical_name_common     ?
_chemical_formula_moiety     'C9 H14 N4 O2, 2(H2 O)'
_chemical_formula_sum     'C9 H18 N4 O4'
_chemical_formula_iupac     'C9 H14 N4 O2, 2H2 O'
_chemical_formula_weight     246.27
_chemical_melting_point     ?
_symmetry_cell_setting     triclinic
_symmetry_space_group_name_H-M     'P -1'
_symmetry_space_group_name_Hall     '-P 1'
loop_
    _symmetry_equiv_pos_as_xyz
    'x, y, z'
    '-x, -y, -z'
_cell_length_a     7.1310(5)
_cell_length_b     9.8571(7)
_cell_length_c     9.9160(7)
_cell_angle_alpha     92.9210(10)
_cell_angle_beta     101.9160(10)
_cell_angle_gamma     109.9120(10)
_cell_volume     635.62(8)
_cell_formula_units_Z     2
_cell_measurement_reflns_used     3875
_cell_measurement_theta_min     2.43
_cell_measurement_theta_max     27.89
_cell_measurement_temperature     294(2)
_exptl_crystal_description     block
_exptl_crystal_colour     colorless
_exptl_crystal_size_max     0.23
_exptl_crystal_size_mid     0.17
_exptl_crystal_size_min     0.12
_exptl_crystal_density_diffrn     1.287
_exptl_crystal_density_meas     ?
_exptl_crystal_density_method     'not measured'
_exptl_crystal_F_000     264
_exptl_absorpt_coefficient_mu     0.102
_exptl_absorpt_correction_type     none
_exptl_absorpt_process_details     ?
_exptl_absorpt_correction_T_min     ?
_exptl_absorpt_correction_T_max     ?
_exptl_special_details
;
;
_diffrn_ambient_temperature     294(2)
_diffrn_radiation_type     MoK\a
_diffrn_radiation_wavelength     0.71073
_diffrn_radiation_source     'fine-focus sealed tube'
_diffrn_radiation_monochromator     graphite
_diffrn_measurement_device_type     'Bruker SMART APEX CCD area-detector'
_diffrn_measurement_device     'Bruker SMART APEX CCD area-detector'
_diffrn_measurement_method     \w
_diffrn_detector_area_resol_mean     ?
_diffrn_reflns_number     6112
_diffrn_reflns_av_R_equivalents     0.0194
_diffrn_reflns_av_sigmaI/netI     0.0192
_diffrn_reflns_theta_min     2.12
_diffrn_reflns_theta_max     25.00
_diffrn_reflns_theta_full     25.00
_diffrn_measured_fraction_theta_max     0.998
_diffrn_measured_fraction_theta_full     0.998
_diffrn_reflns_limit_h_min     -8
_diffrn_reflns_limit_h_max     8
_diffrn_reflns_limit_k_min     -11
_diffrn_reflns_limit_k_max     11
_diffrn_reflns_limit_l_min     -11
_diffrn_reflns_limit_l_max     11
_diffrn_standards_number     0
_diffrn_standards_interval_count     ?
_diffrn_standards_interval_time     ?
_diffrn_standards_decay_%     ?
_refine_special_details
;
Refinement of <i>F</i>^2^ against ALL reflections. The weighted <i>R</i>-factor
<i>wR</i> and goodness of fit <i>S</i> are based on <i>F</i>^2^, conventional
<i>R</i>-factors <i>R</i> are based on <i>F</i>, with <i>F</i> set to zero for
negative <i>F</i>^2^. The threshold expression of <i>F</i>^2^ >
\s(<i>F</i>^2^) is used only for calculating <i>R</i>-factors(gt) <i>etc</i>.
and is not relevant to the choice of reflections for refinement.
<i>R</i>-factors based on <i>F</i>^2^ are statistically about twice as large
as those based on <i>F</i>, and <i>R</i>- factors based on ALL data will be
even larger.
;
_reflns_number_total     2231
_reflns_number_gt     2017
_reflns_threshold_expression     I>2\(I)
_refine_ls_structure_factor_coef     Fsqd
_refine_ls_matrix_type     full
_refine_ls_R_factor_all     0.0545
_refine_ls_R_factor_gt     0.0510
_refine_ls_wR_factor_gt     0.1506
_refine_ls_wR_factor_ref     0.1554
_refine_ls_goodness_of_fit_ref     1.071
_refine_ls_restrained_S_all     1.070
_refine_ls_number_reflns     2231
_refine_ls_number_parameters     175
_refine_ls_number_restraints     4
_refine_ls_hydrogen_treatment     mixed
_refine_ls_weighting_scheme     calc
_refine_ls_weighting_details
         'calc w=1/[\s^2^(Fo^2^)+(0.0891P)^2^+0.1375P] where P=(Fo^2^+2Fc^2^)/3'
_atom_sites_solution_hydrogens     geom
_atom_sites_solution_primary     direct
_atom_sites_solution_secondary     difmap
_refine_ls_shift/su_max     0.001
_refine_ls_shift/su_mean     0.000
_refine_diff_density_max     0.335
_refine_diff_density_min     -0.208
_refine_ls_extinction_method     'SHELXL97 (Sheldrick, 2008)'
_refine_ls_extinction_coef     0.063(11)
_refine_ls_extinction_expression
                                  'Fc^*^=kFc[1+0.001xFc^2^\l^3^/sin(2\q)]^-1/4^'
loop_
    _atom_type_symbol
    _atom_type_description
    _atom_type_scat_dispersion_real
    _atom_type_scat_dispersion_imag
    _atom_type_scat_source
    'C' 'C' 0.0033 0.0016
                         'International Tables Vol C Tables 4.2.6.8 and 6.1.1.4'
    'H' 'H' 0.0000 0.0000
                         'International Tables Vol C Tables 4.2.6.8 and 6.1.1.4'
    'N' 'N' 0.0061 0.0033
                         'International Tables Vol C Tables 4.2.6.8 and 6.1.1.4'
    'O' 'O' 0.0106 0.0060
                         'International Tables Vol C Tables 4.2.6.8 and 6.1.1.4'
_computing_data_collection     'SMART (Bruker, 2001)'
_computing_cell_refinement     'SAINT (Bruker, 2001)'
_computing_data_reduction     'SAINT (Bruker, 2001)'
_computing_structure_solution     'SHELXS97 (Sheldrick, 2008)'
_computing_structure_refinement     'SHELXL97 (Sheldrick, 2008)'
_computing_molecular_graphics
                          'SHELXTL/PC (Sheldrick, 2008) and PLATON (Spek, 2003)'
_computing_publication_material     'SHELXL97 (Sheldrick, 2008)'
loop_
    _atom_site_type_symbol
    _atom_site_label
    _atom_site_fract_x
    _atom_site_fract_y
    _atom_site_fract_z
    _atom_site_U_iso_or_equiv
    _atom_site_adp_type
    _atom_site_calc_flag
    _atom_site_refinement_flags
    _atom_site_occupancy
    _atom_site_disorder_assembly
    _atom_site_disorder_group
    C C2 0.2362(3) 0.44519(18) 0.63139(17) 0.0495(4) Uani d . 1 . .
    C C4 0.0848(3) 0.29150(17) 0.40673(18) 0.0509(4) Uani d . 1 . .
    C C5 0.1553(3) 0.41767(17) 0.34303(17) 0.0513(4) Uani d . 1 . .
    H H5 0.1232 0.4100 0.2465 0.062 Uiso calc R 1 . .
    C C6 0.2691(2) 0.55089(16) 0.41829(17) 0.0459(4) Uani d . 1 . .
    C C8 0.3784(2) 0.67157(17) 0.24338(18) 0.0508(4) Uani d . 1 . .
    H H8 0.3574 0.5808 0.1980 0.061 Uiso calc R 1 . .
    C C11 0.4645(4) 0.9307(2) 0.2396(3) 0.0780(6) Uani d . 1 . .
    H H11A 0.3631 0.9631 0.1863 0.117 Uiso calc R 1 . .
    H H11B 0.5992 0.9970 0.2397 0.117 Uiso calc R 1 . .
    H H11C 0.4489 0.9274 0.3334 0.117 Uiso calc R 1 . .
    C C12 0.4759(4) 0.7733(3) 0.0408(2) 0.0826(7) Uani d . 1 . .
    H H12A 0.4610 0.6745 0.0139 0.124 Uiso calc R 1 . .
    H H12B 0.6128 0.8368 0.0423 0.124 Uiso calc R 1 . .
    H H12C 0.3791 0.7997 -0.0247 0.124 Uiso calc R 1 . .
    C C13 0.4247(3) 0.70386(19) 0.64897(19) 0.0633(5) Uani d . 1 . .
    H H13A 0.3316 0.7448 0.6760 0.095 Uiso calc R 1 . .
    H H13B 0.5070 0.7687 0.5970 0.095 Uiso calc R 1 . .
    H H13C 0.5123 0.6902 0.7305 0.095 Uiso calc R 1 . .
    C C14 0.0539(3) 0.1852(2) 0.6239(2) 0.0682(5) Uani d . 1 . .
    H H14A 0.1497 0.1355 0.6337 0.102 Uiso calc R 1 . .
    H H14B -0.0781 0.1206 0.5708 0.102 Uiso calc R 1 . .
    H H14C 0.0426 0.2164 0.7142 0.102 Uiso calc R 1 . .
    N N1 0.3072(2) 0.56267(14) 0.56224(14) 0.0491(4) Uani d . 1 . .
    N N3 0.1267(2) 0.31263(14) 0.55177(15) 0.0515(4) Uani d . 1 . .
    N N7 0.3477(2) 0.67916(14) 0.36771(15) 0.0520(4) Uani d . 1 . .
    N N9 0.4379(2) 0.78672(15) 0.17847(16) 0.0601(4) Uani d . 1 . .
    O O1 -0.0098(2) 0.16688(13) 0.34493(14) 0.0693(4) Uani d . 1 . .
    O O2 0.2732(2) 0.45919(15) 0.75861(13) 0.0659(4) Uani d . 1 . .
    O O1W 0.0831(3) 0.39489(19) 0.97812(18) 0.0879(5) Uani d D 1 . .
    H H1W 0.142(4) 0.408(3) 0.910(2) 0.107(9) Uiso d D 1 . .
    H H2W 0.063(13) 0.462(7) 1.025(6) 0.29(4) Uiso d D 1 . .
    O O2W -0.0201(5) 0.1195(2) 0.0614(2) 0.1259(9) Uani d D 1 . .
    H H3W 0.002(6) 0.117(4) 0.1489(12) 0.137(13) Uiso d D 1 . .
    H H4W 0.035(9) 0.202(3) 0.035(6) 0.27(3) Uiso d D 1 . .
loop_
    _atom_site_aniso_label
    _atom_site_aniso_U_11
    _atom_site_aniso_U_22
    _atom_site_aniso_U_33
    _atom_site_aniso_U_12
    _atom_site_aniso_U_13
    _atom_site_aniso_U_23
    C2 0.0571(9) 0.0503(9) 0.0474(9) 0.0243(7) 0.0172(7) 0.0084(7)
    C4 0.0550(9) 0.0433(9) 0.0534(10) 0.0150(7) 0.0150(7) 0.0052(7)
    C5 0.0591(10) 0.0438(9) 0.0457(9) 0.0122(7) 0.0123(7) 0.0056(7)
    C6 0.0500(8) 0.0412(8) 0.0497(9) 0.0182(7) 0.0154(7) 0.0067(6)
    C8 0.0543(9) 0.0401(8) 0.0540(9) 0.0115(7) 0.0134(7) 0.0075(7)
    C11 0.0987(16) 0.0435(10) 0.0887(15) 0.0145(10) 0.0328(12) 0.0165(9)
    C12 0.1047(17) 0.0728(13) 0.0695(13) 0.0182(12) 0.0398(12) 0.0212(10)
    C13 0.0772(12) 0.0492(10) 0.0566(11) 0.0160(9) 0.0158(9) -0.0056(8)
    C14 0.0869(13) 0.0527(10) 0.0671(12) 0.0213(9) 0.0260(10) 0.0223(9)
    N1 0.0591(8) 0.0421(7) 0.0469(8) 0.0178(6) 0.0158(6) 0.0026(6)
    N3 0.0620(8) 0.0434(7) 0.0532(8) 0.0191(6) 0.0203(6) 0.0126(6)
    N7 0.0604(8) 0.0392(7) 0.0539(8) 0.0132(6) 0.0163(6) 0.0073(6)
    N9 0.0686(9) 0.0455(8) 0.0609(9) 0.0098(7) 0.0210(7) 0.0130(6)
    O1 0.0873(9) 0.0408(7) 0.0646(8) 0.0042(6) 0.0191(7) 0.0023(5)
    O2 0.0870(9) 0.0680(8) 0.0465(7) 0.0292(7) 0.0213(6) 0.0099(6)
    O1W 0.1212(14) 0.0829(11) 0.0666(10) 0.0319(10) 0.0444(9) 0.0144(8)
    O2W 0.226(3) 0.0825(13) 0.0787(13) 0.0549(15) 0.0575(15) 0.0108(10)
_geom_special_details
;
All e.s.d.'s (except the e.s.d. in the dihedral angle between two l.s. planes)
are estimated using the full covariance matrix. The cell e.s.d.'s are taken
into account individually in the estimation of e.s.d.'s in distances, angles
and torsion angles; correlations between e.s.d.'s in cell parameters are only
used when they are defined by crystal symmetry. An approximate (isotropic)
treatment of cell e.s.d.'s is used for estimating e.s.d.'s involving l.s.
planes.
;
loop_
    _geom_bond_atom_site_label_1
    _geom_bond_atom_site_label_2
    _geom_bond_site_symmetry_2
    _geom_bond_distance
    _geom_bond_publ_flag
    C2 O2 . 1.225(2) ?
    C2 N3 . 1.373(2) ?
    C2 N1 . 1.376(2) ?
    C4 O1 . 1.236(2) ?
    C4 N3 . 1.397(2) ?
    C4 C5 . 1.408(2) ?
    C5 C6 . 1.365(2) ?
    C5 H5 . 0.9300 ?
    C6 N7 . 1.365(2) ?
    C6 N1 . 1.388(2) ?
    C8 N7 . 1.299(2) ?
    C8 N9 . 1.320(2) ?
    C8 H8 . 0.9300 ?
    C11 N9 . 1.449(3) ?
    C11 H11A . 0.9600 ?
    C11 H11B . 0.9600 ?
    C11 H11C . 0.9600 ?
    C12 N9 . 1.454(3) ?
    C12 H12A . 0.9600 ?
    C12 H12B . 0.9600 ?
    C12 H12C . 0.9600 ?
    C13 N1 . 1.471(2) ?
    C13 H13A . 0.9600 ?
    C13 H13B . 0.9600 ?
    C13 H13C . 0.9600 ?
    C14 N3 . 1.469(2) ?
    C14 H14A . 0.9600 ?
    C14 H14B . 0.9600 ?
    C14 H14C . 0.9600 ?
    O1W H1W . 0.860(10)
                      ?
    O1W H2W . 0.86(7) ?
    O2W H3W . 0.850(10)
                      ?
    O2W H4W . 0.86(3) ?
loop_
    _geom_angle_atom_site_label_1
    _geom_angle_atom_site_label_2
    _geom_angle_atom_site_label_3
    _geom_angle_site_symmetry_1
    _geom_angle_site_symmetry_3
    _geom_angle
    _geom_angle_publ_flag
    O2 C2 N3 . . 122.04(16) ?
    O2 C2 N1 . . 120.84(16) ?
    N3 C2 N1 . . 117.11(14) ?
    O1 C4 N3 . . 118.78(15) ?
    O1 C4 C5 . . 125.42(16) ?
    N3 C4 C5 . . 115.80(14) ?
    C6 C5 C4 . . 122.19(16) ?
    C6 C5 H5 . . 118.9 ?
    C4 C5 H5 . . 118.9 ?
    N7 C6 C5 . . 127.10(15) ?
    N7 C6 N1 . . 114.39(14) ?
    C5 C6 N1 . . 118.48(15) ?
    N7 C8 N9 . . 123.01(16) ?
    N7 C8 H8 . . 118.5 ?
    N9 C8 H8 . . 118.5 ?
    N9 C11 H11A . . 109.5 ?
    N9 C11 H11B . . 109.5 ?
    H11A C11 H11B . . 109.5 ?
    N9 C11 H11C . . 109.5 ?
    H11A C11 H11C . . 109.5 ?
    H11B C11 H11C . . 109.5 ?
    N9 C12 H12A . . 109.5 ?
    N9 C12 H12B . . 109.5 ?
    H12A C12 H12B . . 109.5 ?
    N9 C12 H12C . . 109.5 ?
    H12A C12 H12C . . 109.5 ?
    H12B C12 H12C . . 109.5 ?
    N1 C13 H13A . . 109.5 ?
    N1 C13 H13B . . 109.5 ?
    H13A C13 H13B . . 109.5 ?
    N1 C13 H13C . . 109.5 ?
    H13A C13 H13C . . 109.5 ?
    H13B C13 H13C . . 109.5 ?
    N3 C14 H14A . . 109.5 ?
    N3 C14 H14B . . 109.5 ?
    H14A C14 H14B . . 109.5 ?
    N3 C14 H14C . . 109.5 ?
    H14A C14 H14C . . 109.5 ?
    H14B C14 H14C . . 109.5 ?
    C2 N1 C6 . . 122.46(14) ?
    C2 N1 C13 . . 116.47(14) ?
    C6 N1 C13 . . 121.06(14) ?
    C2 N3 C4 . . 123.83(14) ?
    C2 N3 C14 . . 117.92(15) ?
    C4 N3 C14 . . 118.23(15) ?
    C8 N7 C6 . . 117.17(14) ?
    C8 N9 C11 . . 121.75(16) ?
    C8 N9 C12 . . 121.00(16) ?
    C11 N9 C12 . . 117.25(15) ?
    H1W O1W H2W . . 125(6) ?
    H3W O2W H4W . . 116(5) ?
loop_
    _geom_torsion_atom_site_label_1
    _geom_torsion_atom_site_label_2
    _geom_torsion_atom_site_label_3
    _geom_torsion_atom_site_label_4
    _geom_torsion_site_symmetry_1
    _geom_torsion_site_symmetry_2
    _geom_torsion_site_symmetry_3
    _geom_torsion_site_symmetry_4
    _geom_torsion
    _geom_torsion_publ_flag
    O1 C4 C5 C6 . . . . -176.21(17) ?
    N3 C4 C5 C6 . . . . 4.2(3) ?
    C4 C5 C6 N7 . . . . 178.88(15) ?
    C4 C5 C6 N1 . . . . -3.3(3) ?
    O2 C2 N1 C6 . . . . 179.72(15) ?
    N3 C2 N1 C6 . . . . 1.0(2) ?
    O2 C2 N1 C13 . . . . -1.1(2) ?
    N3 C2 N1 C13 . . . . -179.84(14) ?
    N7 C6 N1 C2 . . . . 178.70(13) ?
    C5 C6 N1 C2 . . . . 0.6(2) ?
    N7 C6 N1 C13 . . . . -0.5(2) ?
    C5 C6 N1 C13 . . . . -178.56(14) ?
    O2 C2 N3 C4 . . . . -178.64(15) ?
    N1 C2 N3 C4 . . . . 0.1(2) ?
    O2 C2 N3 C14 . . . . -0.2(3) ?
    N1 C2 N3 C14 . . . . 178.55(15) ?
    O1 C4 N3 C2 . . . . 177.81(15) ?
    C5 C4 N3 C2 . . . . -2.6(2) ?
    O1 C4 N3 C14 . . . . -0.6(3) ?
    C5 C4 N3 C14 . . . . 179.01(15) ?
    N9 C8 N7 C6 . . . . 174.40(15) ?
    C5 C6 N7 C8 . . . . -24.2(3) ?
    N1 C6 N7 C8 . . . . 157.94(14) ?
    N7 C8 N9 C11 . . . . -2.9(3) ?
    N7 C8 N9 C12 . . . . 178.23(18) ?
loop_
    _geom_hbond_atom_site_label_D
    _geom_hbond_atom_site_label_H
    _geom_hbond_atom_site_label_A
    _geom_hbond_site_symmetry_A
    _geom_hbond_distance_DH
    _geom_hbond_distance_HA
    _geom_hbond_distance_DA
    _geom_hbond_angle_DHA
    O1W H1W O2 . 0.860(10)
                         1.930(10)
                                 2.784(2) 173(3)
    O1W H2W O1W 2_567 0.86(7) 2.01(4) 2.771(4) 147(6)
    O2W H3W O1 . 0.850(10)
                         2.01(2) 2.808(2) 157(3)
    O2W H4W O1W 1_554 0.86(3) 1.95(2) 2.777(3) 163(6)
data_global
_journal_date_recd_electronic     2008-05-08
_journal_date_accepted     2008-07-29
_journal_name_full     'Acta Crystallographica, Section E'
_journal_year     2008
_journal_volume     64
_journal_issue      9
_journal_page_first     o1662
_journal_page_last     o1662
_journal_paper_category     QO
_journal_coeditor_code     ER2056
_publ_contact_author_name     'Ashim J Thakur'
_publ_contact_author_address
;
  Department of Chemical Sciences
  Tezpur University
  Tezpur - 781 014
  India
;
_publ_contact_author_email     ashim@tezu.ernet.in
_publ_contact_author_fax     '91 3712 2670056'
_publ_contact_author_phone     '91 9435181464'
_publ_section_title
;\
6-[(Dimethylamino)methyleneamino]-1,3-dimethylpyrimidine-\
2,4(1<i>H</i>,3<i>H</i>)-dione dihydrate
;
loop_
    _publ_author_name
    _publ_author_address
    'Das, Subrata'
; Department of Chemical Sciences
  Tezpur University
  Tezpur 784 028
  India
;
    'Saikia, Binoy K.'
; Department of Chemical Sciences
  Tezpur University
  Tezpur 784 028
  India
;
    'Sridhar, B.'
; Laboratory of X-ray Crystallography
  Indian Institute of Chemical Technology
  Hyderabad 500 607
  India
;
    'Thakur, Ashim J.'
; Department of Chemical Sciences
  Tezpur University
  Tezpur 784 028
  India
;
