# Supplementary material for: 6-[(Dimethyl­amino)methyl­ene­amino]-1,3-dimethyl­pyrimidine-2,4(1H,3H)-dione dihydrate
Source: Acta Crystallogr Sect E Struct Rep Online. 2008 Aug 6;64(Pt 9):o1662. doi: 10.1107/S1600536808024021 (PMC2960636; doi:10.1107/S1600536808024021)
Supplement: Supplementary file 2 [file e-64-o1662-Isup2.hkl]

# 
# h,k,l, Fc-squared, Fo-squared, sigma(Fo-squared) and status flag 
# 
data_I
_shelx_title ' AB85m in P-1' 
_shelx_refln_list_code          4 
_shelx_F_calc_maximum      121.69 
_exptl_crystal_F_000       264.00 
_reflns_d_resolution_high  0.8410 
 
loop_ 
 _symmetry_equiv_pos_as_xyz 
 'x, y, z' 
 '-x, -y, -z' 
 
_cell_length_a     7.1310 
_cell_length_b     9.8571 
_cell_length_c     9.9160 
_cell_angle_alpha  92.921 
_cell_angle_beta  101.916 
_cell_angle_gamma 109.912 
 
_shelx_F_squared_multiplier     1.000 
 
loop_ 
 _refln_index_h 
 _refln_index_k 
 _refln_index_l 
 _refln_F_squared_calc 
 _refln_F_squared_meas 
 _refln_F_squared_sigma 
 _refln_observed_status 
   1   0   0       69.80       83.57      1.04 o 
   2   0   0      686.56      678.44      9.66 o 
   3   0   0      154.33      171.83      2.13 o 
   4   0   0        1.56        0.72      0.07 o 
   5   0   0       21.46       22.23      0.49 o 
   6   0   0        4.82        6.82      0.40 o 
   7   0   0        2.60        2.31      0.24 o 
  -7   1   0        8.00       10.19      0.34 o 
  -6   1   0        2.59        1.79      0.17 o 
  -5   1   0       36.03       28.43      0.50 o 
  -4   1   0      160.30      139.36      1.76 o 
  -3   1   0       32.64       34.33      0.47 o 
  -2   1   0    14808.63    12794.35    481.02 o 
  -1   1   0       17.80       10.68      0.16 o 
   0   1   0     2565.26     2328.49     76.10 o 
   1   1   0       29.19       36.37      0.48 o 
   2   1   0      103.83       89.58      1.13 o 
   3   1   0        1.02        1.16      0.06 o 
   4   1   0       13.75       11.84      0.22 o 
   5   1   0       37.99       36.83      0.64 o 
   6   1   0        5.96        6.49      0.27 o 
   7   1   0        0.23        0.24      0.16 o 
  -8   2   0        0.72        0.79      0.14 o 
  -7   2   0        5.38        3.17      0.23 o 
  -6   2   0        9.39        6.59      0.49 o 
  -5   2   0       73.08       88.39      1.90 o 
  -4   2   0      325.72      336.87      4.14 o 
  -3   2   0       74.99       74.57      1.10 o 
  -2   2   0     8782.94     7240.71    170.72 o 
  -1   2   0       25.80       30.52      0.40 o 
   0   2   0      484.16      503.66      6.12 o 
   1   2   0      136.19      136.13      1.69 o 
   2   2   0       29.10       21.08      0.30 o 
   3   2   0       61.22       65.29      0.85 o 
   4   2   0       15.75       23.07      0.37 o 
   5   2   0        0.01        0.15      0.08 o 
   6   2   0        4.95        4.07      0.19 o 
   7   2   0        0.96        1.22      0.24 o 
  -8   3   0        0.65        0.63      0.14 o 
  -7   3   0        9.65        9.17      0.34 o 
  -6   3   0        3.91        3.60      0.24 o 
  -5   3   0        0.49        0.02      0.08 o 
  -4   3   0     1427.92     1489.80     20.25 o 
  -3   3   0       67.88       49.52      0.66 o 
  -2   3   0        2.24        1.07      0.16 o 
  -1   3   0      119.09       97.60      1.21 o 
   0   3   0      164.72      149.75      1.85 o 
   1   3   0      667.61      721.97     10.24 o 
   2   3   0       10.86       10.94      0.18 o 
   3   3   0       68.54       68.00      0.90 o 
   4   3   0       58.16       58.89      0.81 o 
   5   3   0        0.92        0.41      0.09 o 
   6   3   0        0.56        0.37      0.12 o 
  -8   4   0        0.00        0.16      0.20 o 
  -7   4   0        0.66        1.51      0.17 o 
  -6   4   0       98.65       89.25      3.01 o 
  -5   4   0        7.66        4.00      0.15 o 
  -4   4   0       82.32       73.73      0.96 o 
  -3   4   0      120.27      103.94      1.32 o 
  -2   4   0        9.78        9.52      0.16 o 
  -1   4   0     1796.38     2025.10     24.50 o 
   0   4   0       48.00       51.50      0.68 o 
   1   4   0      144.53      172.92      2.15 o 
   2   4   0      111.80      119.07      1.51 o 
   3   4   0        6.13        5.96      0.15 o 
   4   4   0        0.27        0.06      0.06 o 
   5   4   0        7.99        7.23      0.29 o 
   6   4   0        1.78        2.35      0.19 o 
  -8   5   0        4.85        3.82      0.57 o 
  -7   5   0        0.46        0.38      0.20 o 
  -6   5   0       46.53       46.33      0.98 o 
  -5   5   0        1.13        0.63      0.07 o 
  -4   5   0       42.26       44.20      0.62 o 
  -3   5   0       53.17       63.59      0.83 o 
  -2   5   0       33.98       29.76      0.42 o 
  -1   5   0       78.81       72.16      0.93 o 
   0   5   0        1.69        1.51      0.12 o 
   1   5   0        4.68        5.57      0.14 o 
   2   5   0        0.72        0.58      0.05 o 
   3   5   0        0.01        0.03      0.06 o 
   4   5   0       15.15       14.44      0.33 o 
   5   5   0        7.24        8.04      0.49 o 
  -8   6   0        8.16        7.96      0.34 o 
  -7   6   0        0.01        0.20      0.11 o 
  -6   6   0        8.31       10.68      0.34 o 
  -5   6   0        5.95        6.12      0.19 o 
  -4   6   0        2.95        3.33      0.12 o 
  -3   6   0      147.44      136.48      1.73 o 
  -2   6   0        3.70        4.00      0.18 o 
  -1   6   0       13.21       15.67      0.26 o 
   0   6   0        0.11        0.34      0.06 o 
   1   6   0       31.64       32.64      0.56 o 
   2   6   0       51.32       49.11      0.81 o 
   3   6   0       60.38       60.67      1.26 o 
   4   6   0       22.74       25.34      0.63 o 
   5   6   0       10.99       14.13      0.65 o 
  -7   7   0        0.28        0.58      0.11 o 
  -6   7   0        6.83        6.58      0.29 o 
  -5   7   0        2.43        2.54      0.14 o 
  -4   7   0        1.01        0.64      0.08 o 
  -3   7   0        3.45        3.13      0.12 o 
  -2   7   0        0.12        0.12      0.04 o 
  -1   7   0       93.07       94.42      1.23 o 
   0   7   0      104.35      114.24      1.71 o 
   1   7   0      136.57      141.26      2.62 o 
   2   7   0      119.06      117.71      2.21 o 
   3   7   0       12.78       12.42      0.40 o 
   4   7   0        0.00        0.62      0.53 o 
  -7   8   0        0.91        1.22      0.17 o 
  -6   8   0        0.31        0.08      0.12 o 
  -5   8   0        1.95        1.56      0.10 o 
  -4   8   0        0.52        0.33      0.04 o 
  -3   8   0       28.65       29.12      0.46 o 
  -2   8   0       37.36       38.87      0.83 o 
  -1   8   0       54.30       56.10      1.15 o 
   0   8   0      338.34      359.37      6.35 o 
   1   8   0        2.72        2.76      0.17 o 
   2   8   0        1.41        0.87      0.12 o 
   3   8   0       24.46       27.47      0.72 o 
  -7   9   0        2.48        2.11      0.20 o 
  -6   9   0        0.00        0.05      0.08 o 
  -5   9   0        0.06        0.06      0.09 o 
  -4   9   0        0.11        0.06      0.09 o 
  -3   9   0        0.06        0.16      0.12 o 
  -2   9   0      356.78      384.18      6.82 o 
  -1   9   0       43.47       42.21      0.92 o 
   0   9   0       33.15       32.66      1.18 o 
   1   9   0       31.95       31.27      0.75 o 
   2   9   0        0.79        1.38      0.17 o 
  -6  10   0        1.75        2.27      0.24 o 
  -5  10   0        0.11        0.32      0.16 o 
  -4  10   0      107.46      125.16      2.64 o 
  -3  10   0       19.22       21.78      1.10 o 
  -2  10   0      116.65      122.53      2.33 o 
  -1  10   0        0.49        0.53      0.11 o 
   0  10   0        0.44        0.82      0.20 o 
   1  10   0        9.44       11.74      0.40 o 
  -5  11   0        1.47        1.54      0.24 o 
  -4  11   0       93.08      108.18      2.10 o 
  -3  11   0        7.98        8.77      0.34 o 
  -2  11   0        3.26        3.38      0.41 o 
  -1  11   0       14.37       15.95      0.73 o 
   0 -11   1        0.89        1.34      0.17 o 
   1 -11   1        0.53        1.04      0.24 o 
   2 -11   1        3.70        4.78      0.37 o 
   3 -11   1        2.48        2.57      0.23 o 
   4 -11   1       36.99       41.28      0.95 o 
   5 -11   1        0.09        0.24      0.16 o 
  -1 -10   1        0.90        0.66      0.14 o 
   0 -10   1        1.21        0.87      0.14 o 
   1 -10   1        1.30        1.34      0.17 o 
   2 -10   1       37.68       37.61      1.18 o 
   3 -10   1        0.05        0.08      0.16 o 
   4 -10   1       70.59       74.25      1.49 o 
   5 -10   1        5.21        6.01      0.29 o 
   6 -10   1        0.58        0.24      0.16 o 
  -2  -9   1        1.08        1.79      0.28 o 
  -1  -9   1        0.42        0.57      0.11 o 
   0  -9   1        0.37        0.12      0.12 o 
   1  -9   1        0.88        1.11      0.17 o 
   2  -9   1      412.37      445.79      7.87 o 
   3  -9   1        4.39        4.04      0.19 o 
   4  -9   1        0.15        0.22      0.07 o 
   5  -9   1       17.61       16.46      0.53 o 
   6  -9   1        1.89        2.43      0.28 o 
   7  -9   1        6.53        7.05      0.45 o 
  -3  -8   1        0.17        0.32      0.16 o 
  -2  -8   1       19.61       19.37      0.52 o 
  -1  -8   1        3.32        3.21      0.19 o 
   0  -8   1      778.57      833.91     14.54 o 
   1  -8   1        6.50        6.60      0.20 o 
   2  -8   1       18.96       17.46      0.38 o 
   3  -8   1      103.02      104.15      1.60 o 
   4  -8   1        6.84        5.15      0.16 o 
   5  -8   1       11.40       10.67      0.28 o 
   6  -8   1        1.59        1.47      0.17 o 
   7  -8   1        4.85        4.98      0.25 o 
  -4  -7   1       11.99       12.18      0.40 o 
  -3  -7   1        0.09       -0.03      0.07 o 
  -2  -7   1      284.35      304.93      5.45 o 
  -1  -7   1        1.38        1.38      0.14 o 
   0  -7   1      518.38      535.58      9.22 o 
   1  -7   1       92.08       92.86      1.42 o 
   2  -7   1       73.36       75.18      0.99 o 
   3  -7   1       15.79       12.55      0.26 o 
   4  -7   1        8.94        7.08      0.16 o 
   5  -7   1       41.92       45.33      0.77 o 
   6  -7   1        1.05        0.98      0.10 o 
   7  -7   1        0.52        0.70      0.16 o 
  -5  -6   1        1.30        1.35      0.17 o 
  -4  -6   1        8.03        9.14      0.34 o 
  -3  -6   1        6.66        6.86      0.29 o 
  -2  -6   1     1086.41     1096.13     15.54 o 
  -1  -6   1        0.13        0.25      0.04 o 
   0  -6   1      162.10      178.18      2.23 o 
   1  -6   1       62.61       55.78      0.75 o 
   2  -6   1       21.65       22.69      0.35 o 
   3  -6   1       84.40       91.61      1.18 o 
   4  -6   1        8.35       10.22      0.20 o 
   5  -6   1        0.01        0.16      0.06 o 
   6  -6   1        2.78        1.95      0.12 o 
   7  -6   1        0.03        0.12      0.11 o 
   8  -6   1        1.34        1.71      0.28 o 
  -5  -5   1        1.85        1.27      0.17 o 
  -4  -5   1      355.85      377.93      6.70 o 
  -3  -5   1        0.79        0.74      0.08 o 
  -2  -5   1        4.45        4.40      0.22 o 
  -1  -5   1       60.54       64.28      0.85 o 
   0  -5   1        0.24        0.14      0.04 o 
   1  -5   1        8.65        6.88      0.14 o 
   2  -5   1        0.00        0.16      0.05 o 
   3  -5   1       91.86      106.48      1.36 o 
   4  -5   1       94.54       92.06      1.19 o 
   5  -5   1       15.14       13.82      0.31 o 
   6  -5   1        0.91        1.17      0.10 o 
   7  -5   1        4.98        3.66      0.23 o 
   8  -5   1        0.00        0.08      0.11 o 
  -5  -4   1        1.16        2.08      0.13 o 
  -4  -4   1      129.22      141.90      4.15 o 
  -3  -4   1       13.31       13.11      0.80 o 
  -2  -4   1       29.05       28.84      0.43 o 
  -1  -4   1      150.13      146.26      1.82 o 
   0  -4   1       84.80      102.35      1.28 o 
   1  -4   1      262.45      276.88      3.39 o 
   2  -4   1      695.33      683.98      9.22 o 
   3  -4   1      118.38      129.25      1.63 o 
   4  -4   1        0.71        0.45      0.06 o 
   5  -4   1        3.43        4.21      0.15 o 
   6  -4   1        0.02        0.00      0.10 o 
   7  -4   1        3.33        3.27      0.24 o 
   8  -4   1        1.20        1.38      0.32 o 
  -6  -3   1       53.98       60.59      1.26 o 
  -5  -3   1        1.04        0.75      0.08 o 
  -4  -3   1        8.89       10.40      0.21 o 
  -3  -3   1        0.88        0.89      0.06 o 
  -2  -3   1       18.54       20.89      0.31 o 
  -1  -3   1      408.85      427.40      5.21 o 
   0  -3   1      285.91      240.74      2.96 o 
   1  -3   1      248.98      280.73      3.43 o 
   2  -3   1       99.25      107.61      1.34 o 
   3  -3   1      207.65      188.25      2.33 o 
   4  -3   1        2.56        2.22      0.06 o 
   5  -3   1       46.70       40.24      0.69 o 
   6  -3   1       12.55       12.05      0.29 o 
   7  -3   1        2.58        2.56      0.19 o 
   8  -3   1        0.01        0.19      0.14 o 
  -7  -2   1        0.10        0.04      0.20 o 
  -6  -2   1        0.39        0.41      0.11 o 
  -5  -2   1       16.77       18.20      0.38 o 
  -4  -2   1        2.62        2.20      0.16 o 
  -3  -2   1      627.80      620.67      7.57 o 
  -2  -2   1       29.89       35.18      0.48 o 
  -1  -2   1     1257.09     1295.20     15.69 o 
   0  -2   1      178.86      190.18      2.35 o 
   1  -2   1     1975.37     2027.95     59.49 o 
   2  -2   1        5.67        8.88      0.20 o 
   3  -2   1      155.10      142.52      1.77 o 
   4  -2   1      131.50      143.88      1.81 o 
   5  -2   1        2.75        1.94      0.10 o 
   6  -2   1        0.34       -0.03      0.05 o 
   7  -2   1       20.12       19.62      0.57 o 
  -7  -1   1        2.75        2.62      0.24 o 
  -6  -1   1        8.34       10.68      0.34 o 
  -5  -1   1       27.71       25.27      0.41 o 
  -4  -1   1        0.06       -0.04      0.04 o 
  -3  -1   1       12.65       10.63      0.19 o 
  -2  -1   1        3.71        1.94      0.05 o 
  -1  -1   1      720.52      788.81     11.60 o 
   0  -1   1      178.73      190.62      3.31 o 
   1  -1   1       27.19       36.00      0.47 o 
   2  -1   1      473.62      443.25      6.20 o 
   3  -1   1       11.81       11.94      0.19 o 
   4  -1   1      124.58      106.60      1.35 o 
   5  -1   1       83.25       80.92      1.25 o 
   6  -1   1       19.47       18.32      0.40 o 
   7  -1   1       10.18        8.68      0.53 o 
  -7   0   1        0.73        1.41      0.41 o 
  -6   0   1        0.00        0.22      0.08 o 
  -5   0   1        6.00        6.42      0.16 o 
  -4   0   1       35.58       30.70      0.44 o 
  -3   0   1       84.68       80.84      1.04 o 
  -2   0   1      206.03      225.13      2.76 o 
  -1   0   1      117.82      108.11      1.34 o 
   0   0   1     1314.57     1249.04     31.80 o 
   1   0   1       74.64       62.89      0.80 o 
   2   0   1     1589.75     1644.54     19.91 o 
   3   0   1      461.93      460.28      5.62 o 
   4   0   1       73.55       77.56      1.02 o 
   5   0   1       57.35       50.20      0.83 o 
   6   0   1        0.00        0.03      0.05 o 
   7   0   1        1.49        2.23      0.32 o 
  -8   1   1        0.74        0.63      0.16 o 
  -7   1   1        0.58        0.49      0.11 o 
  -6   1   1        5.09        4.97      0.32 o 
  -5   1   1        3.29        0.88      0.05 o 
  -4   1   1        2.93        3.91      0.10 o 
  -3   1   1      268.07      294.94      3.61 o 
  -2   1   1     3355.07     3431.64    107.53 o 
  -1   1   1     1180.51     1135.50     24.54 o 
   0   1   1     2951.32     2746.68     70.45 o 
   1   1   1     1701.01     1828.84     22.16 o 
   2   1   1        1.56        2.08      0.06 o 
   3   1   1      263.67      251.63      3.11 o 
   4   1   1       14.15       11.09      0.66 o 
   5   1   1       32.69       32.69      0.59 o 
   6   1   1        0.02        0.00      0.06 o 
   7   1   1        0.28        0.21      0.16 o 
  -8   2   1        1.67        1.51      0.17 o 
  -7   2   1        0.36        0.58      0.11 o 
  -6   2   1        0.42        0.49      0.11 o 
  -5   2   1       57.73       64.24      1.00 o 
  -4   2   1      713.78      776.40      9.44 o 
  -3   2   1      244.08      243.93      3.01 o 
  -2   2   1     3033.04     3206.66     62.54 o 
  -1   2   1      173.59      207.97      2.56 o 
   0   2   1       43.06       44.64      0.66 o 
   1   2   1     1261.56     1234.14     14.96 o 
   2   2   1        1.52        2.16      0.08 o 
   3   2   1      150.94      141.37      1.78 o 
   4   2   1        2.54        1.86      0.09 o 
   5   2   1        0.33        1.24      0.10 o 
   6   2   1        0.03       -0.11      0.07 o 
  -8   3   1        0.01        0.04      0.11 o 
  -7   3   1        0.89        0.61      0.11 o 
  -6   3   1       23.99       21.36      0.52 o 
  -5   3   1        3.14        4.17      0.15 o 
  -4   3   1     1651.69     1710.97     34.81 o 
  -3   3   1      166.56      172.05      2.13 o 
  -2   3   1      277.43      241.48      2.97 o 
  -1   3   1      945.69      997.93     12.10 o 
   0   3   1        0.67        0.81      0.06 o 
   1   3   1      625.49      648.47      7.88 o 
   2   3   1       40.84       39.19      0.55 o 
   3   3   1        3.17        6.56      0.15 o 
   4   3   1        0.07       -0.06      0.04 o 
   5   3   1        0.62        0.45      0.11 o 
   6   3   1        6.41        4.97      0.49 o 
  -8   4   1        0.06       -0.05      0.16 o 
  -7   4   1        4.22        4.56      0.24 o 
  -6   4   1      265.75      281.70      4.99 o 
  -5   4   1       51.62       56.04      0.88 o 
  -4   4   1      418.80      380.25      4.67 o 
  -3   4   1       13.05       16.26      0.28 o 
  -2   4   1       13.75       13.43      0.20 o 
  -1   4   1      909.13      969.68     11.77 o 
   0   4   1       62.56       67.15      0.88 o 
   1   4   1        1.82        5.68      0.11 o 
   2   4   1       60.24       64.86      0.87 o 
   3   4   1        3.70        2.15      0.18 o 
   4   4   1        1.27        2.08      0.15 o 
   5   4   1        0.26        0.41      0.11 o 
   6   4   1       11.66       13.56      0.46 o 
  -8   5   1       16.92       15.64      0.52 o 
  -7   5   1        1.31        1.45      0.20 o 
  -6   5   1      177.98      159.95      2.94 o 
  -5   5   1       16.11       13.91      0.46 o 
  -4   5   1        5.61        8.45      0.16 o 
  -3   5   1      187.46      189.74      2.37 o 
  -2   5   1       24.33       24.78      0.37 o 
  -1   5   1        0.97        0.98      0.10 o 
   0   5   1      397.96      460.38      6.49 o 
   1   5   1       35.17       35.26      0.59 o 
   2   5   1       12.89       11.61      0.34 o 
   3   5   1        0.27        0.29      0.07 o 
   4   5   1       27.17       26.26      0.52 o 
   5   5   1        2.73        3.09      0.23 o 
  -8   6   1       30.81       29.32      0.75 o 
  -7   6   1        5.66        5.68      0.29 o 
  -6   6   1       17.34       16.41      0.46 o 
  -5   6   1       11.45       10.50      0.22 o 
  -4   6   1       20.34       21.79      0.35 o 
  -3   6   1        8.59        6.88      0.16 o 
  -2   6   1      173.55      198.49      2.48 o 
  -1   6   1       97.03      104.27      1.34 o 
   0   6   1       17.05        8.80      0.52 o 
   1   6   1       31.54       30.04      0.55 o 
   2   6   1        0.06       -0.03      0.05 o 
   3   6   1        7.82        8.64      0.23 o 
   4   6   1        4.89        5.82      0.20 o 
  -8   7   1        7.70        7.10      0.34 o 
  -7   7   1        0.58        1.40      0.28 o 
  -6   7   1        0.92        0.89      0.11 o 
  -5   7   1        5.73        4.39      0.15 o 
  -4   7   1        5.66        4.73      0.19 o 
  -3   7   1       11.33        9.29      0.19 o 
  -2   7   1       46.00       39.24      0.62 o 
  -1   7   1        7.50        6.01      0.17 o 
   0   7   1       12.31        8.28      0.22 o 
   1   7   1        0.09        0.25      0.06 o 
   2   7   1       16.36       16.45      0.46 o 
   3   7   1       17.26       16.33      0.46 o 
   4   7   1       13.33       15.58      0.69 o 
  -7   8   1        0.04        0.20      0.11 o 
  -6   8   1        0.28        0.12      0.06 o 
  -5   8   1        0.44        0.38      0.09 o 
  -4   8   1        2.71        3.17      0.12 o 
  -3   8   1        3.51        2.47      0.14 o 
  -2   8   1        0.04        0.05      0.05 o 
  -1   8   1       28.96       26.75      0.50 o 
   0   8   1        2.57        2.07      0.17 o 
   1   8   1       33.24       32.33      0.75 o 
   2   8   1        8.23        9.26      0.61 o 
   3   8   1        1.55        1.46      0.17 o 
  -7   9   1        0.01        0.12      0.12 o 
  -6   9   1        0.01        0.08      0.12 o 
  -5   9   1        0.45        0.32      0.09 o 
  -4   9   1        0.12        0.19      0.07 o 
  -3   9   1       14.24       12.19      0.28 o 
  -2   9   1       39.90       40.27      0.89 o 
  -1   9   1       20.35       17.71      0.52 o 
   0   9   1        1.30        1.32      0.17 o 
   1   9   1        0.49        0.51      0.16 o 
   2   9   1        5.03        4.71      0.23 o 
  -6  10   1        0.04        0.00      0.16 o 
  -5  10   1        2.63        2.19      0.24 o 
  -4  10   1       30.32       32.38      1.30 o 
  -3  10   1        3.86        2.57      0.20 o 
  -2  10   1       10.37        9.93      0.81 o 
  -1  10   1        0.02       -0.04      0.06 o 
   0  10   1        7.43        7.02      0.32 o 
   1  10   1        5.92        7.60      0.34 o 
  -5  11   1        0.06        0.08      0.16 o 
  -4  11   1       32.77       37.04      1.26 o 
  -3  11   1        3.08        2.84      0.23 o 
  -2  11   1        0.63        0.37      0.12 o 
  -1  11   1        4.27        5.44      0.29 o 
   0 -11   2        0.07        0.08      0.16 o 
   1 -11   2        0.19        0.57      0.20 o 
   2 -11   2        0.81        0.89      0.14 o 
   3 -11   2        5.14        6.35      0.32 o 
   4 -11   2        0.31        0.24      0.16 o 
  -1 -10   2        4.95        5.77      0.29 o 
   0 -10   2        7.53        7.17      0.41 o 
   1 -10   2       28.44       29.93      0.75 o 
   2 -10   2        4.09        4.79      0.23 o 
   3 -10   2        1.06        0.79      0.09 o 
   4 -10   2        0.01        0.12      0.11 o 
   5 -10   2        5.16        6.59      0.29 o 
   6 -10   2        1.43        1.27      0.17 o 
  -2  -9   2        1.69        1.64      0.17 o 
  -1  -9   2        4.60        4.62      0.37 o 
   0  -9   2        8.01        8.57      0.34 o 
   1  -9   2       17.40       19.45      0.52 o 
   2  -9   2        0.00        0.05      0.05 o 
   3  -9   2       22.40       24.77      0.48 o 
   4  -9   2       21.26       20.83      0.52 o 
   5  -9   2        9.58       10.27      0.34 o 
   6  -9   2        4.73        6.09      0.29 o 
  -3  -8   2        2.59        3.17      0.23 o 
  -2  -8   2        0.54        0.41      0.11 o 
  -1  -8   2       92.00       93.70      1.81 o 
   0  -8   2        9.38        9.83      0.35 o 
   1  -8   2       24.52       22.90      0.45 o 
   2  -8   2      111.51      106.51      1.64 o 
   3  -8   2        5.47        5.58      0.19 o 
   4  -8   2       24.93       24.09      0.57 o 
   5  -8   2       58.98       61.19      1.02 o 
   6  -8   2        0.51        0.58      0.09 o 
   7  -8   2        1.77        1.80      0.17 o 
  -4  -7   2        0.04        0.12      0.11 o 
  -3  -7   2       51.61       55.95      1.22 o 
  -2  -7   2       34.36       34.69      0.80 o 
  -1  -7   2        9.59        8.02      0.23 o 
   0  -7   2      132.99      142.46      2.13 o 
   1  -7   2       19.58       18.40      0.46 o 
   2  -7   2        1.23        1.44      0.09 o 
   3  -7   2      104.31      104.18      1.68 o 
   4  -7   2       40.20       39.46      0.67 o 
   5  -7   2       46.35       42.79      1.14 o 
   6  -7   2        0.32        0.04      0.11 o 
   7  -7   2        0.42        0.37      0.12 o 
  -5  -6   2        7.19        7.92      0.34 o 
  -4  -6   2       11.06       12.19      0.40 o 
  -3  -6   2        1.28        1.38      0.10 o 
  -2  -6   2      168.62      170.22      2.54 o 
  -1  -6   2       19.44       19.48      0.77 o 
   0  -6   2      144.46      145.92      2.16 o 
   1  -6   2       92.44       89.94      1.16 o 
   2  -6   2      191.77      190.94      2.38 o 
   3  -6   2      247.04      259.67      4.83 o 
   4  -6   2        0.01        0.27      0.05 o 
   5  -6   2        2.49        4.02      0.17 o 
   6  -6   2        0.42        0.22      0.15 o 
   7  -6   2        0.79        1.32      0.17 o 
  -5  -5   2       10.08       12.50      0.40 o 
  -4  -5   2      183.61      199.39      2.96 o 
  -3  -5   2        4.43        4.69      0.19 o 
  -2  -5   2       73.53       88.70      1.36 o 
  -1  -5   2      119.64      116.90      1.72 o 
   0  -5   2       28.80       44.44      0.70 o 
   1  -5   2      593.94      669.20      8.15 o 
   2  -5   2        7.44        7.50      0.16 o 
   3  -5   2       36.20       39.56      0.55 o 
   4  -5   2        4.80        3.35      0.15 o 
   5  -5   2        0.19        0.20      0.07 o 
   6  -5   2       13.25       11.15      0.45 o 
   7  -5   2        0.39        0.74      0.14 o 
  -5  -4   2        1.47        2.45      0.21 o 
  -4  -4   2       63.99       60.93      0.85 o 
  -3  -4   2       18.14       20.00      0.33 o 
  -2  -4   2       23.07       17.38      0.27 o 
  -1  -4   2      613.31      710.16      8.63 o 
   0  -4   2        4.75        6.65      0.21 o 
   1  -4   2       55.35       69.41      0.88 o 
   2  -4   2        0.18        0.45      0.06 o 
   3  -4   2       48.08       40.99      0.56 o 
   4  -4   2        0.74        0.94      0.13 o 
   5  -4   2        0.02        0.06      0.05 o 
   6  -4   2       37.13       33.38      0.77 o 
   7  -4   2        0.28        0.24      0.11 o 
  -6  -3   2       62.88       65.80      1.35 o 
  -5  -3   2        6.35        6.83      0.18 o 
  -4  -3   2       15.20       19.69      0.84 o 
  -3  -3   2      239.39      255.42      3.16 o 
  -2  -3   2       13.37       21.73      0.33 o 
  -1  -3   2      243.05      257.74      3.17 o 
   0  -3   2      175.79      186.27      2.68 o 
   1  -3   2        2.32        5.56      0.11 o 
   2  -3   2       54.96       53.39      0.70 o 
   3  -3   2       44.55       41.55      0.57 o 
   4  -3   2      140.56      120.11      1.79 o 
   5  -3   2        0.18        0.03      0.05 o 
   6  -3   2        1.67        1.77      0.14 o 
   7  -3   2        5.38        5.20      0.25 o 
  -7  -2   2        2.40        3.17      0.23 o 
  -6  -2   2       12.03       11.98      0.40 o 
  -5  -2   2       21.19       20.64      0.35 o 
  -4  -2   2        6.01        5.13      0.14 o 
  -3  -2   2      106.30      118.54      1.52 o 
  -2  -2   2      227.89      225.79      2.78 o 
  -1  -2   2      164.42      171.87      2.44 o 
   0  -2   2        7.17        4.51      0.08 o 
   1  -2   2      410.67      413.48      5.02 o 
   2  -2   2        0.46        0.00      0.06 o 
   3  -2   2        1.42        0.61      0.07 o 
   4  -2   2      201.24      207.36      2.98 o 
   5  -2   2       46.62       37.25      0.77 o 
   6  -2   2       23.40       26.72      0.86 o 
   7  -2   2        4.46        4.23      0.23 o 
  -7  -1   2        0.21        0.28      0.11 o 
  -6  -1   2        0.09        0.05      0.08 o 
  -5  -1   2        4.63        3.42      0.12 o 
  -4  -1   2        0.06        0.02      0.04 o 
  -3  -1   2        6.51        7.56      0.15 o 
  -2  -1   2      513.18      501.11      6.09 o 
  -1  -1   2      107.83      120.31      1.48 o 
   0  -1   2      585.47      562.86      7.99 o 
   1  -1   2      458.21      420.84      5.13 o 
   2  -1   2      893.69      833.15     11.64 o 
   3  -1   2      317.91      314.17      4.45 o 
   4  -1   2       18.05       14.81      0.29 o 
   5  -1   2        1.70        1.13      0.09 o 
   6  -1   2        3.92        3.08      0.17 o 
   7  -1   2       11.28       11.74      0.73 o 
  -7   0   2        0.17        0.16      0.12 o 
  -6   0   2        0.50        0.82      0.11 o 
  -5   0   2        1.66        2.60      0.12 o 
  -4   0   2      103.01      103.53      1.32 o 
  -3   0   2        8.54       12.95      0.20 o 
  -2   0   2       13.87        6.96      0.19 o 
  -1   0   2     1841.46     1763.51     30.02 o 
   0   0   2        5.84        6.74      0.12 o 
   1   0   2      992.05     1093.98     16.21 o 
   2   0   2      146.90      166.28      2.05 o 
   3   0   2       34.38       25.33      0.35 o 
   4   0   2       10.35       12.94      0.28 o 
   5   0   2      121.43      120.28      1.80 o 
   6   0   2        0.04       -0.05      0.07 o 
   7   0   2        0.26        0.51      0.14 o 
  -8   1   2        0.02       -0.05      0.07 o 
  -7   1   2        0.34        0.55      0.12 o 
  -6   1   2        0.95        1.11      0.14 o 
  -5   1   2       13.66       17.60      0.36 o 
  -4   1   2       15.45       14.20      0.23 o 
  -3   1   2      513.65      598.20      7.29 o 
  -2   1   2      277.29      309.28      4.37 o 
  -1   1   2        1.18        0.06      0.41 o 
   0   1   2       34.05       42.83      0.58 o 
   1   1   2      635.54      637.76      7.75 o 
   2   1   2        0.18        0.38      0.06 o 
   3   1   2      341.45      356.28      4.37 o 
   4   1   2        3.56        2.93      0.21 o 
   5   1   2       21.88       23.10      0.47 o 
   6   1   2        1.45        1.40      0.14 o 
   7   1   2        1.92        1.79      0.32 o 
  -8   2   2        0.10        0.16      0.11 o 
  -7   2   2        2.91        3.16      0.19 o 
  -6   2   2        0.00       -0.08      0.07 o 
  -5   2   2       42.31       47.27      0.95 o 
  -4   2   2       61.24       60.86      0.92 o 
  -3   2   2      210.23      203.93      2.89 o 
  -2   2   2      703.65      716.62     13.02 o 
  -1   2   2      273.16      251.20      4.36 o 
   0   2   2      181.31      186.04      2.65 o 
   1   2   2       87.77      100.99      1.27 o 
   2   2   2       48.76       44.05      0.60 o 
   3   2   2      583.45      614.76      7.51 o 
   4   2   2        1.25        0.37      0.09 o 
   5   2   2       12.77       15.64      0.46 o 
   6   2   2        0.10        0.28      0.11 o 
  -8   3   2        0.17        0.24      0.11 o 
  -7   3   2        1.61        1.80      0.17 o 
  -6   3   2       17.84       18.15      0.49 o 
  -5   3   2       52.69       54.68      0.89 o 
  -4   3   2      393.40      380.48      8.95 o 
  -3   3   2        2.48        0.90      0.04 o 
  -2   3   2       81.98       56.45      0.72 o 
  -1   3   2        0.10        1.30      0.04 o 
   0   3   2       80.01       62.43      0.92 o 
   1   3   2     1385.92     1584.74     19.21 o 
   2   3   2       71.37       77.90      1.02 o 
   3   3   2        5.78        6.57      0.15 o 
   4   3   2        5.85        7.09      0.41 o 
   5   3   2        2.62        2.17      0.45 o 
   6   3   2        9.27       10.53      0.45 o 
  -8   4   2        3.21        3.17      0.37 o 
  -7   4   2       11.41        9.02      0.34 o 
  -6   4   2      133.27      122.09      2.27 o 
  -4   4   2       26.41       25.29      0.37 o 
  -3   4   2       46.96       45.91      0.62 o 
  -2   4   2      208.60      211.55      2.62 o 
  -1   4   2      375.29      446.96      5.45 o 
   0   4   2      303.55      340.34      4.81 o 
   1   4   2      598.23      630.92      7.69 o 
   2   4   2       11.04        8.99      0.23 o 
   3   4   2       22.60       22.34      0.42 o 
   4   4   2       12.69       12.30      0.73 o 
   5   4   2        1.00        0.71      0.12 o 
  -8   5   2       28.45       25.67      0.69 o 
  -7   5   2        0.53        1.01      0.24 o 
  -6   5   2       49.64       48.40      1.18 o 
  -5   5   2        1.61        1.44      0.09 o 
  -4   5   2       24.34       31.21      0.46 o 
  -3   5   2      127.68      140.96      1.77 o 
  -2   5   2        0.05        1.46      0.07 o 
  -1   5   2      701.33      747.57      9.10 o 
   0   5   2       53.35       54.74      0.86 o 
   1   5   2       14.31       14.48      0.29 o 
   2   5   2        1.74        1.66      0.14 o 
   3   5   2        8.23        9.98      0.28 o 
   4   5   2       21.49       21.77      0.57 o 
   5   5   2       10.12       12.18      0.43 o 
  -8   6   2       25.57       25.06      0.69 o 
  -7   6   2        2.99        2.72      0.19 o 
  -6   6   2        5.37        4.49      0.32 o 
  -5   6   2       47.05       45.83      1.11 o 
  -4   6   2       33.78       33.52      0.49 o 
  -3   6   2      103.69      111.84      1.43 o 
  -2   6   2       29.27       24.97      0.37 o 
  -1   6   2       31.68       25.61      0.45 o 
   0   6   2        0.29        0.70      0.07 o 
   1   6   2       30.55       26.69      0.50 o 
   2   6   2       37.83       35.09      0.64 o 
   3   6   2       21.12       21.19      0.45 o 
   4   6   2        1.80        1.48      0.17 o 
  -8   7   2        5.68        5.48      0.29 o 
  -7   7   2        1.40        1.06      0.17 o 
  -6   7   2        4.26        4.22      0.23 o 
  -5   7   2       20.37       21.08      0.76 o 
  -4   7   2        2.35        1.83      0.08 o 
  -3   7   2       50.85       44.51      0.90 o 
  -2   7   2       18.72       17.38      0.77 o 
  -1   7   2        1.59        1.18      0.09 o 
   0   7   2        2.21        2.22      0.12 o 
   1   7   2        0.26        1.07      0.09 o 
   2   7   2       42.61       39.86      1.08 o 
   3   7   2        0.05       -0.06      0.07 o 
  -7   8   2        3.11        3.69      0.23 o 
  -6   8   2        3.18        3.58      0.23 o 
  -5   8   2        7.95        6.56      0.19 o 
  -4   8   2       31.34       30.19      0.74 o 
  -3   8   2        0.95        0.70      0.09 o 
  -2   8   2       38.93       37.14      0.64 o 
  -1   8   2       13.30       13.23      0.31 o 
   0   8   2       91.65       95.81      1.68 o 
   1   8   2        3.28        2.25      0.14 o 
   2   8   2        2.75        2.97      0.23 o 
   3   8   2        6.12        5.44      0.29 o 
  -7   9   2        0.48        0.16      0.11 o 
  -6   9   2       10.89       11.10      0.77 o 
  -5   9   2        6.76        5.93      0.23 o 
  -4   9   2        2.74        3.27      0.19 o 
  -3   9   2        0.72        0.47      0.09 o 
  -2   9   2        4.89        5.62      0.20 o 
  -1   9   2        0.72        1.24      0.16 o 
   0   9   2        1.62        1.14      0.14 o 
   1   9   2        4.62        4.10      0.23 o 
   2   9   2        1.11        1.26      0.17 o 
  -6  10   2        0.66        0.97      0.16 o 
  -5  10   2        1.65        1.99      0.17 o 
  -4  10   2        7.76        8.13      0.25 o 
  -3  10   2        2.70        3.61      0.23 o 
  -2  10   2        6.06        5.37      0.25 o 
  -1  10   2        0.14        0.08      0.07 o 
   0  10   2        0.38        0.20      0.11 o 
  -5  11   2        0.01        0.24      0.16 o 
  -4  11   2        0.41        0.65      0.11 o 
  -3  11   2        0.09        0.28      0.12 o 
  -2  11   2        0.00       -0.16      0.12 o 
   1 -11   3        0.35        0.16      0.11 o 
   2 -11   3        0.13       -0.03      0.07 o 
   3 -11   3        0.88        0.87      0.14 o 
   4 -11   3        6.03        5.73      0.29 o 
  -1 -10   3        0.13        0.20      0.11 o 
   0 -10   3        0.47        0.66      0.11 o 
   1 -10   3        3.95        4.11      0.23 o 
   2 -10   3        0.47        0.35      0.09 o 
   3 -10   3        3.17        3.48      0.19 o 
   4 -10   3       13.63       14.17      0.46 o 
   5 -10   3        3.69        3.33      0.23 o 
  -2  -9   3        6.88        6.69      0.69 o 
  -1  -9   3        0.27        0.37      0.11 o 
   0  -9   3       10.81       10.60      0.34 o 
   1  -9   3        0.19        0.15      0.05 o 
   2  -9   3       35.67       36.99      0.66 o 
   3  -9   3        0.97        1.17      0.09 o 
   4  -9   3        0.01        0.04      0.11 o 
   5  -9   3        6.68        6.95      0.29 o 
   6  -9   3        3.18        3.23      0.28 o 
  -3  -8   3        0.73        0.88      0.28 o 
  -2  -8   3        8.99        9.15      0.37 o 
  -1  -8   3        1.51        1.20      0.09 o 
   0  -8   3        5.59        7.96      0.23 o 
   1  -8   3        0.00        0.14      0.05 o 
   2  -8   3       24.85       24.88      0.47 o 
   3  -8   3       37.83       35.43      0.64 o 
   4  -8   3        9.54       11.39      0.57 o 
   5  -8   3       24.73       23.83      0.60 o 
   6  -8   3        0.05        0.12      0.11 o 
  -4  -7   3        0.00       -0.03      0.07 o 
  -3  -7   3       13.25       13.99      0.43 o 
  -2  -7   3       15.66       12.58      0.29 o 
  -1  -7   3        1.11        0.41      0.11 o 
   0  -7   3       40.79       38.99      0.67 o 
   1  -7   3       76.24       76.04      1.44 o 
   2  -7   3        0.01        0.28      0.07 o 
   3  -7   3       47.55       50.80      0.83 o 
   4  -7   3        0.25        0.24      0.09 o 
   5  -7   3       16.28       17.02      0.55 o 
   6  -7   3        0.27        0.19      0.10 o 
   7  -7   3        1.07        1.46      0.17 o 
  -5  -6   3        3.27        4.63      0.32 o 
  -4  -6   3       15.73       17.17      0.39 o 
  -3  -6   3       15.64       12.38      0.29 o 
  -2  -6   3        0.23        0.23      0.05 o 
  -1  -6   3       61.56       56.91      1.15 o 
   0  -6   3       19.56       14.64      0.49 o 
   1  -6   3       15.42       17.43      0.34 o 
   2  -6   3        8.15        5.63      0.14 o 
   3  -6   3      244.23      257.96      3.46 o 
   4  -6   3        0.10        0.05      0.05 o 
   5  -6   3        8.79       10.25      0.31 o 
   6  -6   3        0.98        1.56      0.14 o 
   7  -6   3        0.56        0.41      0.14 o 
  -5  -5   3       19.61       19.82      0.54 o 
  -4  -5   3       28.19       27.97      1.10 o 
  -3  -5   3        2.14        1.44      0.09 o 
  -2  -5   3        0.36        0.64      0.07 o 
  -1  -5   3       14.02       12.89      0.28 o 
   0  -5   3      110.53      113.54      1.69 o 
   1  -5   3      697.66      791.70      9.63 o 
   2  -5   3        0.12        0.70      0.08 o 
   3  -5   3       21.69       21.89      0.45 o 
   4  -5   3       22.98       19.37      0.38 o 
   5  -5   3       17.26       16.14      0.38 o 
   6  -5   3        9.94       10.65      0.28 o 
   7  -5   3        1.74        2.10      0.15 o 
  -6  -4   3       21.68       23.85      0.69 o 
  -5  -4   3        1.98        2.15      0.17 o 
  -4  -4   3       13.24       12.33      0.28 o 
  -3  -4   3        4.79        6.15      0.19 o 
  -2  -4   3       46.01       45.24      0.62 o 
  -1  -4   3      211.17      257.06      3.71 o 
   0  -4   3       67.34       79.46      1.20 o 
   1  -4   3     1547.06     1686.70     20.41 o 
   2  -4   3       17.96       21.93      0.38 o 
   3  -4   3      213.04      210.05      2.61 o 
   4  -4   3        2.39        2.22      0.12 o 
   5  -4   3        0.63        0.41      0.11 o 
   6  -4   3       10.58       10.17      0.31 o 
   7  -4   3        3.93        4.25      0.20 o 
  -6  -3   3       18.92       20.02      0.52 o 
  -5  -3   3        0.44        0.81      0.10 o 
  -4  -3   3        0.17        0.29      0.04 o 
  -3  -3   3        1.61        2.54      0.09 o 
  -2  -3   3       41.83       55.89      0.74 o 
  -1  -3   3     2540.09     2868.19     40.39 o 
   0  -3   3       65.87       92.02      1.36 o 
   1  -3   3       53.47       50.40      0.66 o 
   2  -3   3        0.19        0.23      0.05 o 
   3  -3   3        0.27        0.30      0.07 o 
   4  -3   3       34.31       40.32      0.69 o 
   5  -3   3       28.42       31.14      0.56 o 
   6  -3   3        0.33        0.08      0.09 o 
   7  -3   3        0.84        1.22      0.14 o 
  -7  -2   3        0.01        0.12      0.12 o 
  -6  -2   3        1.27        1.20      0.10 o 
  -5  -2   3        1.92        1.55      0.09 o 
  -4  -2   3        1.75        2.05      0.09 o 
  -3  -2   3      415.28      420.69      5.16 o 
  -2  -2   3      192.38      196.53      2.43 o 
  -1  -2   3      736.75      789.76     11.87 o 
   0  -2   3        0.01        0.43      0.05 o 
   1  -2   3       26.78       27.97      0.44 o 
   2  -2   3      107.16      118.57      1.49 o 
   3  -2   3       69.15       64.59      1.00 o 
   4  -2   3        0.05        0.11      0.06 o 
   5  -2   3        0.02        0.61      0.09 o 
   6  -2   3        0.29        0.58      0.09 o 
   7  -2   3        5.06        4.24      0.27 o 
  -7  -1   3        0.15        0.24      0.11 o 
  -6  -1   3        1.69        1.46      0.12 o 
  -5  -1   3       36.26       38.75      0.67 o 
  -4  -1   3       17.38       14.09      0.23 o 
  -3  -1   3      394.59      396.11      4.85 o 
  -2  -1   3        7.25       10.61      0.32 o 
  -1  -1   3       22.53       27.50      0.37 o 
   0  -1   3        8.64        8.63      0.16 o 
   1  -1   3       36.15       42.64      0.56 o 
   2  -1   3      244.83      205.98      2.55 o 
   3  -1   3       84.43       85.27      1.28 o 
   4  -1   3       10.84        7.82      0.32 o 
   5  -1   3       38.52       37.80      0.67 o 
   6  -1   3        2.55        3.35      0.17 o 
   7  -1   3        0.00       -0.10      0.07 o 
  -7   0   3        6.24        7.15      0.29 o 
  -6   0   3        0.05       -0.06      0.05 o 
  -5   0   3       27.08       23.24      0.44 o 
  -4   0   3       50.06       41.95      0.58 o 
  -3   0   3      113.42      108.43      1.36 o 
  -2   0   3      234.65      249.62      3.06 o 
  -1   0   3      401.66      443.41      5.39 o 
   0   0   3     2328.71     2614.73     61.85 o 
   1   0   3      621.77      613.75      7.45 o 
   2   0   3      155.96      159.20      1.99 o 
   3   0   3      205.89      235.59      2.93 o 
   4   0   3        2.04        1.18      0.11 o 
   5   0   3        0.31        0.83      0.09 o 
   6   0   3        2.89        2.78      0.15 o 
   7   0   3        0.11        0.28      0.14 o 
  -8   1   3        0.06        0.16      0.11 o 
  -7   1   3        1.39        1.13      0.20 o 
  -6   1   3       24.98       22.96      0.45 o 
  -5   1   3       24.95       23.01      0.45 o 
  -4   1   3        5.20        3.80      0.14 o 
  -3   1   3       69.27       89.58      1.35 o 
  -2   1   3      149.60      167.05      2.39 o 
  -1   1   3        3.61        2.16      0.06 o 
   0   1   3      242.19      232.05      2.84 o 
   1   1   3       54.34       57.42      0.88 o 
   2   1   3       74.63       61.34      0.93 o 
   3   1   3        4.30        1.97      0.08 o 
   4   1   3       11.66       16.26      0.34 o 
   5   1   3        0.56        0.32      0.09 o 
   6   1   3        0.50        0.91      0.28 o 
  -8   2   3        2.39        2.40      0.23 o 
  -7   2   3        3.11        2.63      0.32 o 
  -6   2   3       16.83       14.79      0.43 o 
  -5   2   3        0.18        0.16      0.05 o 
  -4   2   3      140.62      132.43      1.94 o 
  -3   2   3      120.69      124.31      1.82 o 
  -2   2   3     1346.96     1478.81     18.89 o 
  -1   2   3       16.53       22.94      0.32 o 
   0   2   3      380.42      433.60      5.28 o 
   1   2   3       36.42       32.13      0.44 o 
   2   2   3        0.31        0.29      0.08 o 
   3   2   3       18.20       14.39      0.26 o 
   4   2   3        1.17        0.69      0.16 o 
   5   2   3        0.03        0.08      0.11 o 
   6   2   3        0.16        0.00      0.16 o 
  -8   3   3        6.30        5.65      0.29 o 
  -7   3   3        0.47        0.90      0.11 o 
  -6   3   3       21.74       18.08      0.39 o 
  -5   3   3        2.25        0.47      0.07 o 
  -4   3   3       24.10       23.15      0.42 o 
  -3   3   3        1.84        0.90      0.05 o 
  -2   3   3        5.12        6.54      0.20 o 
  -1   3   3       29.68       33.71      0.93 o 
   0   3   3      183.05      185.95      2.64 o 
   1   3   3      299.41      316.53      5.14 o 
   2   3   3       89.65       88.79      1.41 o 
   3   3   3       10.63        8.89      0.23 o 
   4   3   3       26.52       26.63      0.85 o 
   5   3   3        1.14        1.43      0.17 o 
  -8   4   3        0.19        0.16      0.11 o 
  -7   4   3        1.40        2.57      0.20 o 
  -6   4   3       37.38       37.68      1.06 o 
  -5   4   3        0.32        0.03      0.05 o 
  -4   4   3       21.90       17.67      0.35 o 
  -3   4   3        9.59        8.27      0.16 o 
  -2   4   3      207.23      213.14      2.63 o 
  -1   4   3      424.33      439.96      5.38 o 
   0   4   3      175.29      156.99      2.26 o 
   1   4   3        1.16        4.93      1.10 o 
   2   4   3       89.95       88.15      1.35 o 
   3   4   3        9.40        8.33      0.26 o 
   4   4   3       11.96       11.44      0.37 o 
   5   4   3        5.75        5.62      0.32 o 
  -8   5   3       16.36       15.77      0.52 o 
  -7   5   3        2.21        2.65      0.19 o 
  -6   5   3        3.26        3.33      0.24 o 
  -5   5   3        0.29        0.28      0.05 o 
  -4   5   3       32.09       32.28      0.58 o 
  -3   5   3       14.44       15.47      0.26 o 
  -2   5   3        5.42        4.31      0.11 o 
  -1   5   3      554.36      666.48      9.36 o 
   0   5   3        2.73        2.17      0.09 o 
   1   5   3       98.84      101.34      4.56 o 
   2   5   3        4.88        4.87      0.19 o 
   3   5   3        3.09        3.43      0.15 o 
   4   5   3       18.45       16.96      0.49 o 
  -8   6   3       12.02       13.78      0.46 o 
  -7   6   3        1.42        1.46      0.17 o 
  -6   6   3        1.38        1.69      0.12 o 
  -5   6   3        1.87        1.41      0.09 o 
  -4   6   3       25.41       25.92      0.63 o 
  -3   6   3      592.32      637.53      9.04 o 
  -2   6   3       15.13       18.07      0.36 o 
  -1   6   3       53.98       57.95      0.92 o 
   0   6   3       55.28       55.53      0.91 o 
   1   6   3        0.00        0.05      0.05 o 
   2   6   3       59.18       50.79      0.96 o 
   3   6   3       17.15       14.42      0.59 o 
   4   6   3        1.59        1.02      0.17 o 
  -8   7   3        0.32        0.28      0.12 o 
  -7   7   3        0.00        0.24      0.11 o 
  -6   7   3        0.06        0.10      0.05 o 
  -5   7   3       82.87       86.06      1.35 o 
  -4   7   3        0.12        0.03      0.05 o 
  -3   7   3       19.10       18.47      0.38 o 
  -2   7   3       12.44       11.02      0.28 o 
  -1   7   3        1.32        0.85      0.09 o 
   0   7   3       48.70       43.93      0.77 o 
   1   7   3       20.09       16.84      0.38 o 
   2   7   3        0.30        0.53      0.09 o 
   3   7   3        2.58        2.67      0.15 o 
  -7   8   3        6.33        5.73      0.29 o 
  -6   8   3        0.00        0.18      0.08 o 
  -5   8   3       31.90       32.41      1.18 o 
  -4   8   3        0.12        0.60      0.16 o 
  -3   8   3        3.53        3.60      0.14 o 
  -2   8   3        6.37        3.42      0.21 o 
  -1   8   3        0.66        0.65      0.09 o 
   0   8   3        8.75        9.24      0.26 o 
   1   8   3       14.24       12.99      0.33 o 
   2   8   3        3.00        4.14      0.19 o 
  -7   9   3        6.00        6.74      0.41 o 
  -6   9   3        1.25        1.55      0.17 o 
  -5   9   3        2.32        2.49      0.20 o 
  -4   9   3        0.00        0.16      0.11 o 
  -3   9   3       13.70       13.95      0.34 o 
  -2   9   3       30.66       33.99      0.62 o 
  -1   9   3       26.62       26.22      0.53 o 
   0   9   3        6.25        9.19      0.41 o 
   1   9   3        3.80        4.24      0.24 o 
  -6  10   3        0.24        0.04      0.11 o 
  -5  10   3        7.86        8.71      0.41 o 
  -4  10   3        8.31        9.99      0.34 o 
  -3  10   3        4.01        4.40      0.19 o 
  -2  10   3        0.00        0.08      0.07 o 
  -1  10   3        0.54        0.77      0.16 o 
   0  10   3        1.90        2.84      0.23 o 
  -4  11   3        1.97        2.27      0.32 o 
  -3  11   3        0.45        0.37      0.11 o 
  -2  11   3        2.92        3.43      0.24 o 
   1 -11   4        0.22        0.20      0.12 o 
   2 -11   4        1.28        1.79      0.17 o 
   3 -11   4        0.33        0.66      0.11 o 
  -1 -10   4        8.39       10.88      0.40 o 
   0 -10   4        0.35        0.24      0.11 o 
   1 -10   4        5.67        7.67      0.25 o 
   2 -10   4        6.53        5.61      0.31 o 
   3 -10   4        0.60        0.77      0.11 o 
   4 -10   4        1.14        0.94      0.17 o 
   5 -10   4        2.07        2.03      0.17 o 
  -2  -9   4        0.58        0.87      0.14 o 
  -1  -9   4        4.78        5.28      0.23 o 
   0  -9   4        1.14        0.68      0.09 o 
   1  -9   4        8.65        7.90      0.31 o 
   2  -9   4        6.86        5.92      0.27 o 
   3  -9   4       12.29       12.58      0.69 o 
   4  -9   4        0.04        0.00      0.07 o 
   5  -9   4        5.26        5.94      0.32 o 
   6  -9   4        0.00        0.00      0.11 o 
  -3  -8   4        0.05       -0.11      0.07 o 
  -2  -8   4        0.11        0.03      0.05 o 
  -1  -8   4       16.71       13.63      0.33 o 
   0  -8   4       16.34       14.64      0.42 o 
   1  -8   4       27.08       22.37      0.47 o 
   2  -8   4        2.38        2.47      0.14 o 
   3  -8   4       20.49       19.87      0.53 o 
   4  -8   4        0.81        1.08      0.14 o 
   5  -8   4        1.47        0.90      0.14 o 
   6  -8   4        1.63        2.39      0.32 o 
  -4  -7   4        1.49        1.27      0.17 o 
  -3  -7   4       13.70       12.85      0.33 o 
  -2  -7   4        0.86        0.85      0.09 o 
  -1  -7   4        5.66        4.47      0.19 o 
   0  -7   4       12.33       12.03      0.28 o 
   1  -7   4        5.75        4.69      0.19 o 
   2  -7   4        5.68        6.25      0.19 o 
   3  -7   4       13.50       10.91      0.85 o 
   4  -7   4        0.82        1.27      0.12 o 
   5  -7   4        0.34        0.28      0.11 o 
   6  -7   4        1.04        0.66      0.10 o 
  -5  -6   4        3.18        5.05      0.25 o 
  -4  -6   4        8.67        8.01      0.25 o 
  -3  -6   4        2.02        1.52      0.10 o 
  -2  -6   4       92.62       89.25      1.39 o 
  -1  -6   4       15.23       17.34      0.46 o 
   0  -6   4       92.56       98.11      1.84 o 
   1  -6   4      128.65      113.55      2.13 o 
   2  -6   4       23.84       23.13      0.42 o 
   3  -6   4        9.34        7.96      0.25 o 
   4  -6   4       13.61       13.90      0.33 o 
   5  -6   4        0.13        0.11      0.10 o 
   6  -6   4        0.88        1.04      0.12 o 
   7  -6   4        0.00        0.14      0.16 o 
  -5  -5   4        2.04        1.87      0.17 o 
  -4  -5   4       11.82       11.93      0.29 o 
  -3  -5   4        3.14        3.12      0.14 o 
  -2  -5   4        9.45       10.44      0.25 o 
  -1  -5   4       68.26       62.35      1.79 o 
   0  -5   4       41.84       47.50      0.78 o 
   1  -5   4       34.28       30.60      0.55 o 
   2  -5   4       49.65       47.73      0.79 o 
   3  -5   4        1.91        3.36      0.14 o 
   4  -5   4        2.05        2.04      0.14 o 
   5  -5   4        0.03       -0.02      0.07 o 
   6  -5   4        9.11        9.72      0.28 o 
   7  -5   4        1.87        1.99      0.15 o 
  -6  -4   4        5.56        6.70      0.29 o 
  -5  -4   4        0.02        0.19      0.08 o 
  -4  -4   4        7.13        6.53      0.20 o 
  -3  -4   4        0.55        0.11      0.06 o 
  -2  -4   4        8.62       12.40      0.28 o 
  -1  -4   4       25.40       18.32      0.49 o 
   0  -4   4        0.47        0.11      0.05 o 
   1  -4   4        0.94        0.12      0.04 o 
   2  -4   4       19.97       15.58      0.26 o 
   3  -4   4        0.00        0.05      0.05 o 
   4  -4   4       19.81       22.86      0.44 o 
   5  -4   4       12.69       16.17      0.62 o 
   6  -4   4       10.35       10.71      0.92 o 
   7  -4   4        1.69        0.96      0.14 o 
  -6  -3   4        0.74        1.14      0.17 o 
  -5  -3   4        0.50        0.24      0.07 o 
  -4  -3   4       15.10       17.10      0.36 o 
  -3  -3   4        0.79        1.06      0.05 o 
  -2  -3   4       96.69       97.31      1.24 o 
  -1  -3   4      390.27      444.45      5.44 o 
   0  -3   4      103.27      112.79      1.42 o 
   1  -3   4      227.74      265.42      3.27 o 
   2  -3   4      118.79      112.76      1.43 o 
   3  -3   4        9.86        7.82      0.19 o 
   4  -3   4      140.84      144.22      2.15 o 
   5  -3   4       16.20       12.98      0.33 o 
   6  -3   4        0.01       -0.02      0.07 o 
   7  -3   4        0.19        0.31      0.13 o 
  -7  -2   4        1.36        1.54      0.24 o 
  -6  -2   4        4.57        5.57      0.20 o 
  -5  -2   4        2.93        1.36      0.09 o 
  -4  -2   4       75.05       82.18      1.25 o 
  -3  -2   4      688.81      721.37      8.78 o 
  -2  -2   4      156.30      170.35      2.12 o 
  -1  -2   4      576.91      627.94      7.64 o 
   0  -2   4      841.08      904.69     10.96 o 
   1  -2   4        2.93        4.49      0.10 o 
   2  -2   4      487.74      550.34      6.72 o 
   3  -2   4       62.48       67.48      1.05 o 
   4  -2   4        0.17        0.26      0.07 o 
   5  -2   4       12.81       13.55      0.33 o 
   6  -2   4        1.29        1.01      0.12 o 
   7  -2   4        5.30        6.78      0.26 o 
  -7  -1   4        0.29        0.16      0.11 o 
  -6  -1   4       11.90       10.94      0.28 o 
  -5  -1   4      107.63      105.04      1.94 o 
  -4  -1   4        4.60        2.87      0.14 o 
  -3  -1   4       57.83       48.42      1.09 o 
  -2  -1   4       82.42       89.57      1.14 o 
  -1  -1   4      272.93      284.62      3.49 o 
   0  -1   4      198.18      213.39      2.63 o 
   1  -1   4        8.72        9.93      0.16 o 
   2  -1   4       14.18       12.55      0.30 o 
   3  -1   4       38.08       39.16      0.66 o 
   4  -1   4        0.01       -0.05      0.05 o 
   5  -1   4        0.00        0.12      0.07 o 
   6  -1   4        4.25        3.88      0.19 o 
  -7   0   4        3.74        3.42      0.23 o 
  -6   0   4        8.86        9.45      0.28 o 
  -5   0   4      202.11      194.17      2.85 o 
  -4   0   4        1.28        0.47      0.05 o 
  -3   0   4      298.79      294.85      3.62 o 
  -2   0   4       13.18       16.22      0.45 o 
  -1   0   4      231.76      194.64      2.40 o 
   0   0   4       60.48       67.54      1.43 o 
   1   0   4      133.67      144.51      1.79 o 
   2   0   4       16.45       18.26      0.39 o 
   3   0   4        5.75        5.80      0.17 o 
   4   0   4        2.84        1.47      0.10 o 
   5   0   4       12.63       13.24      0.33 o 
   6   0   4        1.63        2.52      0.19 o 
  -8   1   4        0.49        0.24      0.11 o 
  -7   1   4       35.68       34.12      0.80 o 
  -6   1   4        0.88        1.49      0.09 o 
  -5   1   4        1.78        2.20      0.32 o 
  -4   1   4        4.75        5.14      0.14 o 
  -3   1   4      147.99      137.91      2.02 o 
  -2   1   4      308.03      299.16      3.67 o 
  -1   1   4      521.89      497.67      6.07 o 
   0   1   4      380.89      413.71      5.04 o 
   1   1   4      100.58      106.55      1.34 o 
   2   1   4        9.78       13.29      0.22 o 
   3   1   4        4.85        3.95      0.14 o 
   4   1   4        0.41        0.96      0.09 o 
   5   1   4       12.29        9.75      0.34 o 
   6   1   4        0.01       -0.08      0.11 o 
  -8   2   4        0.06        0.49      0.11 o 
  -7   2   4        3.43        3.25      0.23 o 
  -6   2   4        2.30        2.60      0.14 o 
  -5   2   4       16.16       17.08      0.36 o 
  -4   2   4      128.66      142.24      2.08 o 
  -3   2   4       41.37       42.54      0.69 o 
  -2   2   4      178.25      182.39      2.26 o 
  -1   2   4      170.81      172.65      2.13 o 
   0   2   4        7.92        7.62      0.15 o 
   1   2   4       18.29       19.52      0.34 o 
   2   2   4        1.45        1.63      0.08 o 
   3   2   4       11.95        8.45      0.29 o 
   4   2   4        0.09        0.28      0.12 o 
   5   2   4        0.16        0.12      0.11 o 
  -8   3   4        0.71        1.06      0.17 o 
  -7   3   4        0.53        0.45      0.11 o 
  -6   3   4        8.66        7.26      0.23 o 
  -5   3   4       30.54       27.69      0.73 o 
  -4   3   4       41.86       34.18      1.22 o 
  -3   3   4       14.74       13.55      0.23 o 
  -2   3   4      254.62      260.67      3.21 o 
  -1   3   4       58.69       57.66      0.76 o 
   0   3   4       18.22       24.78      0.35 o 
   1   3   4        0.89        0.97      0.07 o 
   2   3   4        0.08        0.03      0.05 o 
   3   3   4        3.76        3.94      0.19 o 
   4   3   4        6.15        6.28      0.41 o 
   5   3   4        1.01        0.95      0.14 o 
  -8   4   4        0.62        0.51      0.16 o 
  -7   4   4        9.04        9.14      0.34 o 
  -6   4   4       22.78       23.72      0.56 o 
  -5   4   4        1.46        1.62      0.13 o 
  -4   4   4       71.46       71.80      1.11 o 
  -3   4   4       29.80       24.92      0.36 o 
  -2   4   4        8.15        9.50      0.30 o 
  -1   4   4        8.17        6.90      0.15 o 
   0   4   4        0.38        1.09      0.09 o 
   1   4   4       15.72       18.31      0.46 o 
   2   4   4        2.86        3.32      0.17 o 
   3   4   4        2.58        2.04      0.17 o 
   4   4   4        7.71        6.66      0.29 o 
   5   4   4        4.23        3.94      0.23 o 
  -8   5   4        0.61        0.61      0.11 o 
  -7   5   4        5.85        5.61      0.25 o 
  -6   5   4        0.93        1.17      0.09 o 
  -5   5   4        2.98        3.26      0.14 o 
  -4   5   4        0.67        1.19      0.09 o 
  -3   5   4        2.47        1.36      0.08 o 
  -2   5   4        7.26        4.76      0.34 o 
  -1   5   4       17.93       15.79      0.33 o 
   0   5   4       14.18       13.19      0.28 o 
   1   5   4        1.44        1.62      0.11 o 
   2   5   4       20.25       17.30      0.38 o 
   3   5   4       10.78        8.32      0.32 o 
   4   5   4        3.46        4.86      0.25 o 
  -8   6   4        0.84        1.00      0.17 o 
  -7   6   4        0.58        1.06      0.17 o 
  -6   6   4        0.18        0.03      0.06 o 
  -5   6   4        3.96        3.22      0.14 o 
  -4   6   4        0.01        0.19      0.07 o 
  -3   6   4        1.43        1.66      0.09 o 
  -2   6   4        9.73        7.16      0.19 o 
  -1   6   4        1.52        1.90      0.16 o 
   0   6   4        0.75        0.34      0.05 o 
   1   6   4        8.96        6.04      0.19 o 
   2   6   4       56.82       53.42      0.92 o 
   3   6   4        8.90        8.84      0.53 o 
  -7   7   4        2.56        1.93      0.20 o 
  -6   7   4        5.39        6.49      0.25 o 
  -5   7   4       17.43       16.92      0.89 o 
  -4   7   4        5.26        5.61      0.24 o 
  -3   7   4        0.20        0.16      0.05 o 
  -2   7   4       51.58       46.09      0.77 o 
  -1   7   4       18.06       15.23      0.34 o 
   0   7   4      101.59       90.90      1.42 o 
   1   7   4        9.94        7.42      0.23 o 
   2   7   4        0.01       -0.03      0.07 o 
   3   7   4        1.92        2.12      0.17 o 
  -7   8   4        6.84        6.96      0.37 o 
  -6   8   4        0.83        0.85      0.11 o 
  -5   8   4        9.15        9.70      0.85 o 
  -4   8   4       16.91       14.56      0.57 o 
  -3   8   4       24.00       21.37      0.44 o 
  -2   8   4       20.39       19.50      0.42 o 
  -1   8   4        0.86        0.53      0.09 o 
   0   8   4       22.15       18.25      0.42 o 
   1   8   4        9.99        9.69      0.28 o 
   2   8   4        2.01        2.07      0.14 o 
  -6   9   4        0.14        0.12      0.12 o 
  -5   9   4        2.59        2.82      0.19 o 
  -4   9   4        0.00       -0.04      0.06 o 
  -3   9   4        1.52        1.98      0.16 o 
  -2   9   4       42.82       36.87      0.69 o 
  -1   9   4        6.21        4.97      0.22 o 
   0   9   4        3.80        3.39      0.19 o 
   1   9   4        0.28        0.06      0.07 o 
  -5  10   4        0.86        1.30      0.17 o 
  -4  10   4       18.48       17.81      0.73 o 
  -3  10   4        0.96        0.91      0.10 o 
  -2  10   4        0.37        0.49      0.09 o 
  -1  10   4        0.07        0.16      0.11 o 
  -1 -10   5        0.08        0.04      0.12 o 
   0 -10   5        3.55        4.14      0.19 o 
   1 -10   5        0.38        0.57      0.10 o 
   2 -10   5       27.10       25.69      0.57 o 
   3 -10   5        1.52        1.90      0.37 o 
   4 -10   5        2.32        2.41      0.23 o 
  -2  -9   5        1.98        1.85      0.20 o 
  -1  -9   5       14.08       15.68      0.39 o 
   0  -9   5       11.97        8.87      0.28 o 
   1  -9   5        0.39        0.53      0.09 o 
   2  -9   5       20.80       19.60      0.42 o 
   3  -9   5        4.03        3.86      0.23 o 
   4  -9   5        0.43        0.63      0.12 o 
   5  -9   5        0.10       -0.11      0.07 o 
  -3  -8   5       22.62       24.16      0.60 o 
  -2  -8   5        0.02        0.11      0.09 o 
  -1  -8   5        9.51        9.72      0.28 o 
   0  -8   5       66.37       57.96      0.99 o 
   1  -8   5        7.32        7.39      0.23 o 
   2  -8   5        2.42        2.90      0.20 o 
   3  -8   5        4.31        4.49      0.32 o 
   4  -8   5        0.32        0.37      0.11 o 
   5  -8   5       16.60       17.38      0.52 o 
   6  -8   5        3.60        4.96      0.29 o 
  -4  -7   5        0.17       -0.08      0.12 o 
  -3  -7   5        0.12        0.22      0.09 o 
  -2  -7   5       53.94       42.14      0.77 o 
  -1  -7   5        0.06        0.11      0.05 o 
   0  -7   5        7.10        6.51      0.19 o 
   1  -7   5        3.26        3.20      0.14 o 
   2  -7   5        1.16        1.16      0.11 o 
   3  -7   5        1.49        1.06      0.11 o 
   4  -7   5        0.51        0.81      0.11 o 
   5  -7   5       13.66       12.50      0.97 o 
   6  -7   5        0.64        0.66      0.11 o 
  -5  -6   5        3.18        3.37      0.23 o 
  -4  -6   5       16.84       14.27      0.46 o 
  -3  -6   5       13.85       13.22      0.33 o 
  -2  -6   5        0.22        0.26      0.07 o 
  -1  -6   5        0.24        0.39      0.11 o 
   0  -6   5        0.25        0.05      0.06 o 
   1  -6   5        3.96        3.98      0.14 o 
   2  -6   5        7.92        4.92      0.19 o 
   3  -6   5       15.64       15.23      0.46 o 
   4  -6   5        3.60        3.49      0.19 o 
   5  -6   5        0.10        0.32      0.09 o 
   6  -6   5        2.31        2.05      0.15 o 
  -5  -5   5        9.45       11.01      0.40 o 
  -4  -5   5       13.82       11.63      0.37 o 
  -3  -5   5        1.31        0.87      0.09 o 
  -2  -5   5       46.64       42.60      0.73 o 
  -1  -5   5       17.28       13.08      0.34 o 
   0  -5   5        3.62        4.56      0.15 o 
   1  -5   5        9.55        7.35      0.23 o 
   2  -5   5        0.02       -0.03      0.05 o 
   3  -5   5       18.15       20.78      0.40 o 
   4  -5   5       12.57       13.33      0.33 o 
   5  -5   5        3.74        3.90      0.19 o 
   6  -5   5        0.59        0.43      0.09 o 
  -6  -4   5       11.66       11.45      0.40 o 
  -5  -4   5        1.23        1.22      0.14 o 
  -4  -4   5       33.46       33.30      0.77 o 
  -3  -4   5       26.29       24.03      0.45 o 
  -2  -4   5       10.09       10.04      0.23 o 
  -1  -4   5       38.69       33.13      0.58 o 
   0  -4   5        1.14        0.98      0.09 o 
   1  -4   5       24.47       29.73      0.44 o 
   2  -4   5       23.45       28.09      0.55 o 
   3  -4   5        1.00        0.79      0.09 o 
   4  -4   5       18.60       14.17      0.40 o 
   5  -4   5        0.16       -0.02      0.07 o 
   6  -4   5        0.59        1.16      0.14 o 
  -6  -3   5        0.27        0.08      0.11 o 
  -5  -3   5        0.23        0.05      0.07 o 
  -4  -3   5       12.44       10.56      0.34 o 
  -3  -3   5        0.78        0.72      0.07 o 
  -2  -3   5       39.48       33.30      0.72 o 
  -1  -3   5        6.99        5.02      0.11 o 
   0  -3   5        5.05        6.17      0.28 o 
   1  -3   5        3.14        3.24      0.10 o 
   2  -3   5      148.08      146.55      2.13 o 
   3  -3   5       28.37       20.42      0.40 o 
   4  -3   5       10.92       12.56      0.29 o 
   5  -3   5        0.09        0.22      0.09 o 
   6  -3   5        1.79        1.80      0.14 o 
  -7  -2   5        0.42        0.57      0.20 o 
  -6  -2   5       11.34       13.40      0.40 o 
  -5  -2   5        1.04        0.94      0.11 o 
  -4  -2   5       45.87       39.64      0.67 o 
  -3  -2   5        0.25        0.06      0.04 o 
  -2  -2   5        0.98        0.41      0.07 o 
  -1  -2   5       17.30       32.67      1.15 o 
   0  -2   5       64.02       60.56      1.06 o 
   1  -2   5      180.21      174.14      2.17 o 
   2  -2   5      225.57      226.12      2.81 o 
   3  -2   5       18.18       20.46      0.55 o 
   4  -2   5        5.23        6.99      0.20 o 
   5  -2   5        1.07        1.26      0.12 o 
   6  -2   5        0.89        1.18      0.14 o 
  -7  -1   5        2.28        2.70      0.19 o 
  -6  -1   5       10.91       12.78      0.36 o 
  -5  -1   5        3.59        4.46      0.17 o 
  -4  -1   5        5.37        5.78      0.17 o 
  -3  -1   5        0.01        0.74      0.05 o 
  -2  -1   5      114.59      133.24      1.67 o 
  -1  -1   5       57.74       71.88      0.92 o 
   0  -1   5      724.82      842.12     10.22 o 
   1  -1   5      224.40      273.18      3.36 o 
   2  -1   5       64.87       84.90      1.12 o 
   3  -1   5        0.85        2.39      0.12 o 
   4  -1   5        0.39        0.10      0.07 o 
   5  -1   5        8.91        9.34      0.33 o 
   6  -1   5        9.34       10.72      0.40 o 
  -7   0   5        5.05        4.56      0.19 o 
  -6   0   5        0.04       -0.03      0.05 o 
  -5   0   5        8.19        9.37      0.23 o 
  -4   0   5       59.86       56.49      0.92 o 
  -3   0   5       19.45       17.98      0.28 o 
  -2   0   5       51.61       50.52      0.67 o 
  -1   0   5      326.50      417.51      5.09 o 
   0   0   5      922.85     1078.39     15.11 o 
   1   0   5       59.48       77.29      1.01 o 
   2   0   5        9.21       12.08      0.22 o 
   3   0   5        0.08        0.98      0.23 o 
   4   0   5       10.86       14.14      0.33 o 
   5   0   5       37.03       34.73      0.80 o 
   6   0   5       17.27       17.90      0.65 o 
  -8   1   5        1.59        2.22      0.24 o 
  -7   1   5       15.63       17.50      0.40 o 
  -6   1   5        0.00        0.03      0.05 o 
  -5   1   5       10.02       11.39      0.31 o 
  -4   1   5       71.73       74.20      1.16 o 
  -3   1   5      100.07      116.18      1.72 o 
  -2   1   5     1043.15     1165.61     14.14 o 
  -1   1   5       35.52       38.31      0.54 o 
   0   1   5        1.46        3.08      0.11 o 
   1   1   5       84.94       88.99      1.14 o 
   2   1   5        3.62        2.65      0.11 o 
   3   1   5       53.44       51.73      1.22 o 
   4   1   5       45.80       40.24      0.89 o 
   5   1   5        7.90        8.94      0.34 o 
  -8   2   5        0.04        0.12      0.20 o 
  -7   2   5        0.83        0.65      0.10 o 
  -6   2   5       16.30       17.54      0.38 o 
  -5   2   5       27.26       24.48      0.47 o 
  -4   2   5      103.54      107.07      2.54 o 
  -3   2   5        6.42        5.88      0.15 o 
  -2   2   5      241.13      290.16      3.56 o 
  -1   2   5      146.88      137.14      1.72 o 
   0   2   5      117.48      119.87      1.52 o 
   1   2   5        2.39        2.21      0.10 o 
   2   2   5       23.78       21.77      0.40 o 
   3   2   5       52.18       48.12      0.98 o 
   4   2   5       35.72       38.81      0.93 o 
   5   2   5        0.38        0.70      0.16 o 
  -8   3   5        0.08        0.20      0.12 o 
  -7   3   5        2.26        2.36      0.14 o 
  -6   3   5        0.69        0.77      0.09 o 
  -5   3   5        6.55        4.24      0.15 o 
  -4   3   5      190.04      206.93      3.01 o 
  -3   3   5        0.09        0.16      0.05 o 
  -2   3   5       84.82       84.48      1.10 o 
  -1   3   5       22.55       34.47      0.48 o 
   0   3   5        1.37        2.07      0.11 o 
   1   3   5       24.16       24.30      0.54 o 
   2   3   5       70.29       67.80      1.84 o 
   3   3   5        2.57        2.73      0.17 o 
   4   3   5        0.62        0.42      0.16 o 
   5   3   5        0.60        0.90      0.17 o 
  -8   4   5        0.01        0.08      0.11 o 
  -7   4   5        1.32        1.26      0.12 o 
  -6   4   5       52.91       53.55      0.92 o 
  -5   4   5        2.90        2.11      0.14 o 
  -4   4   5        4.50        3.48      0.17 o 
  -3   4   5        2.69        1.34      0.09 o 
  -2   4   5       45.24       52.24      0.70 o 
  -1   4   5       54.82       41.78      2.15 o 
   0   4   5       27.73       33.44      0.58 o 
   1   4   5       67.48       66.88      1.32 o 
   2   4   5        1.09        1.47      0.11 o 
   3   4   5        7.47        8.89      0.34 o 
   4   4   5        0.64        0.76      0.14 o 
  -8   5   5        7.91        7.64      0.34 o 
  -7   5   5        0.02        0.03      0.09 o 
  -6   5   5        3.63        3.58      0.17 o 
  -5   5   5       25.64       25.67      0.48 o 
  -4   5   5       78.09       79.38      1.24 o 
  -3   5   5       62.00       59.10      0.94 o 
  -2   5   5       47.35       49.26      0.80 o 
  -1   5   5       28.59       27.51      0.50 o 
   0   5   5        1.37        1.58      0.09 o 
   1   5   5        1.38        1.49      0.09 o 
   2   5   5        4.62        4.68      0.29 o 
   3   5   5        0.43        0.65      0.11 o 
   4   5   5        0.46        0.94      0.17 o 
  -7   6   5        5.78        6.91      0.23 o 
  -6   6   5       29.76       30.62      0.84 o 
  -5   6   5        1.34        1.53      0.10 o 
  -4   6   5       19.27       17.79      0.46 o 
  -3   6   5       10.28        9.27      0.41 o 
  -2   6   5        6.34        4.42      0.17 o 
  -1   6   5       16.93       13.33      0.31 o 
   0   6   5        3.16        3.90      0.15 o 
   1   6   5        0.04        0.03      0.05 o 
   2   6   5        0.16        0.05      0.05 o 
   3   6   5        1.85        1.62      0.17 o 
  -7   7   5        0.17        0.24      0.09 o 
  -6   7   5        0.23        0.30      0.09 o 
  -5   7   5       12.60       13.40      0.40 o 
  -4   7   5        3.60        2.68      0.17 o 
  -3   7   5        9.74        8.25      0.29 o 
  -2   7   5        0.78        1.15      0.13 o 
  -1   7   5        0.59        0.27      0.09 o 
   0   7   5       16.16       14.07      0.52 o 
   1   7   5       21.30       20.37      0.45 o 
   2   7   5        0.93        0.67      0.09 o 
  -7   8   5        3.45        3.71      0.23 o 
  -6   8   5        2.54        3.17      0.23 o 
  -5   8   5        0.05        0.12      0.12 o 
  -4   8   5        0.67        0.53      0.11 o 
  -3   8   5        0.70        1.06      0.14 o 
  -2   8   5       22.36       20.18      0.44 o 
  -1   8   5       30.82       26.04      0.53 o 
   0   8   5        3.77        3.15      0.19 o 
   1   8   5        0.03       -0.03      0.05 o 
  -6   9   5        2.05        2.33      0.19 o 
  -5   9   5        2.28        2.47      0.24 o 
  -4   9   5        1.44        1.55      0.17 o 
  -3   9   5        3.82        3.45      0.23 o 
  -2   9   5       31.44       30.94      0.61 o 
  -1   9   5       16.25       16.00      0.52 o 
   0   9   5        0.40        0.49      0.09 o 
  -5  10   5        0.13        0.28      0.11 o 
  -4  10   5       28.49       30.81      0.77 o 
  -3  10   5       23.15       23.35      0.63 o 
  -2  10   5        0.45        0.34      0.12 o 
   0 -10   6        2.99        3.25      0.19 o 
   1 -10   6        0.55        0.72      0.09 o 
   2 -10   6        2.00        1.64      0.17 o 
   3 -10   6        0.42        0.49      0.11 o 
  -2  -9   6        0.87        1.50      0.16 o 
  -1  -9   6        0.06        0.02      0.07 o 
   0  -9   6        6.89        5.85      0.23 o 
   1  -9   6       17.27       16.36      0.39 o 
   2  -9   6       17.02       15.61      0.49 o 
   3  -9   6        2.95        2.88      0.23 o 
   4  -9   6        0.77        0.86      0.24 o 
  -3  -8   6        0.86        0.86      0.15 o 
  -2  -8   6        0.25        0.16      0.09 o 
  -1  -8   6       39.96       39.97      0.75 o 
   0  -8   6       52.51       43.94      0.80 o 
   1  -8   6        1.44        1.32      0.12 o 
   2  -8   6        3.49        2.47      0.32 o 
   3  -8   6        1.93        2.00      0.17 o 
   4  -8   6        0.17        0.45      0.11 o 
   5  -8   6       25.98       25.32      0.69 o 
  -4  -7   6        4.82        6.06      0.31 o 
  -3  -7   6       11.20       11.81      0.31 o 
  -2  -7   6       84.26       73.98      1.22 o 
  -1  -7   6        5.68        4.71      0.19 o 
   0  -7   6       15.32       11.97      0.29 o 
   1  -7   6        0.09        0.05      0.05 o 
   2  -7   6        2.12        1.26      0.11 o 
   3  -7   6       46.27       47.86      1.03 o 
   4  -7   6       19.43       19.53      0.57 o 
   5  -7   6       11.69       12.29      0.73 o 
  -4  -6   6       18.46       18.38      0.54 o 
  -3  -6   6        9.82        9.09      0.26 o 
  -2  -6   6       68.98       57.69      0.97 o 
  -1  -6   6        2.40        1.76      0.12 o 
   0  -6   6       19.23       13.86      0.33 o 
   1  -6   6       19.59       18.25      1.15 o 
   2  -6   6       11.16       10.90      0.41 o 
   3  -6   6       53.61       52.62      1.18 o 
   4  -6   6       37.05       36.43      0.86 o 
   5  -6   6        0.34        0.46      0.12 o 
   6  -6   6        0.08        0.12      0.20 o 
  -5  -5   6        1.53        1.45      0.20 o 
  -4  -5   6       80.49       76.37      1.55 o 
  -3  -5   6        1.08        0.63      0.11 o 
  -2  -5   6        1.15        0.88      0.09 o 
  -1  -5   6        1.16        0.79      0.09 o 
   0  -5   6       32.70       34.36      1.10 o 
   1  -5   6       92.41       95.49      1.47 o 
   2  -5   6      113.44      109.13      2.07 o 
   3  -5   6        0.00       -0.03      0.08 o 
   4  -5   6        0.93        1.52      0.14 o 
   5  -5   6        0.25        0.47      0.09 o 
   6  -5   6        0.07        0.22      0.09 o 
  -6  -4   6       19.49       21.53      0.60 o 
  -5  -4   6        0.56        0.49      0.11 o 
  -4  -4   6       16.13       13.08      0.40 o 
  -3  -4   6        1.21        1.25      0.09 o 
  -2  -4   6      131.00      137.70      2.05 o 
  -1  -4   6        5.70        7.07      0.32 o 
   0  -4   6       61.75       62.44      1.21 o 
   1  -4   6       31.86       26.87      0.60 o 
   2  -4   6       31.07       29.52      0.53 o 
   3  -4   6       19.11       20.02      0.40 o 
   4  -4   6        3.53        4.31      0.23 o 
   5  -4   6        0.12        0.03      0.09 o 
   6  -4   6        0.20        0.41      0.09 o 
  -6  -3   6       23.26       23.25      0.73 o 
  -5  -3   6       20.34       22.50      0.57 o 
  -4  -3   6       51.55       51.72      1.46 o 
  -3  -3   6       25.84       25.00      0.45 o 
  -2  -3   6        0.93        0.93      0.09 o 
  -1  -3   6       33.30       31.52      1.82 o 
   0  -3   6       41.34       38.85      0.56 o 
   1  -3   6        6.15        6.84      0.33 o 
   2  -3   6        9.76        8.93      0.22 o 
   3  -3   6        7.70        7.54      0.22 o 
   4  -3   6        0.88        1.22      0.10 o 
   5  -3   6        0.84        0.58      0.09 o 
   6  -3   6        1.35        1.67      0.15 o 
  -7  -2   6        5.74        6.82      0.31 o 
  -6  -2   6        6.25        6.81      0.45 o 
  -5  -2   6        0.03        0.08      0.07 o 
  -4  -2   6        9.84        8.61      0.29 o 
  -3  -2   6       22.01       21.61      0.34 o 
  -2  -2   6        3.37        3.56      0.11 o 
  -1  -2   6      101.84       95.22      1.23 o 
   0  -2   6       12.90       12.69      0.23 o 
   1  -2   6      113.81      105.44      1.35 o 
   2  -2   6        0.15        0.39      0.07 o 
   3  -2   6        6.83        6.83      0.20 o 
   4  -2   6       11.75       12.28      0.42 o 
   5  -2   6        1.98        1.89      0.22 o 
   6  -2   6        0.26        0.07      0.10 o 
  -7  -1   6        5.88        6.59      0.32 o 
  -6  -1   6        8.16        8.04      0.31 o 
  -5  -1   6       45.06       44.98      1.26 o 
  -4  -1   6        5.63        4.30      0.15 o 
  -3  -1   6       61.01       61.20      1.13 o 
  -2  -1   6       95.36       86.83      1.12 o 
  -1  -1   6       51.41       50.36      0.68 o 
   0  -1   6        0.06        0.00      0.04 o 
   1  -1   6       30.23       33.15      0.66 o 
   2  -1   6       30.88       36.10      0.74 o 
   3  -1   6        2.64        3.09      0.14 o 
   4  -1   6       12.83       14.54      0.34 o 
   5  -1   6       26.43       22.64      0.69 o 
  -7   0   6        4.95        5.40      0.22 o 
  -6   0   6        2.97        2.94      0.16 o 
  -5   0   6        0.25        0.14      0.05 o 
  -4   0   6       25.91       22.30      0.45 o 
  -3   0   6        4.38        3.90      0.14 o 
  -2   0   6       11.22       22.71      0.38 o 
  -1   0   6       29.12       33.14      0.47 o 
   0   0   6       34.61       41.80      0.58 o 
   1   0   6        0.80        2.55      0.13 o 
   2   0   6      127.52      132.90      1.96 o 
   3   0   6       30.03       25.93      0.48 o 
   4   0   6        1.25        0.41      0.11 o 
   5   0   6       40.35       46.18      1.03 o 
  -7   1   6        6.35        5.57      0.22 o 
  -6   1   6        0.65        0.55      0.09 o 
  -5   1   6        3.78        3.23      0.14 o 
  -4   1   6       26.67       25.09      0.47 o 
  -3   1   6        7.79        6.53      0.30 o 
  -2   1   6       92.99       96.56      1.25 o 
  -1   1   6      243.59      275.90      3.41 o 
   0   1   6      113.01      120.99      1.54 o 
   1   1   6       62.64       65.67      1.22 o 
   2   1   6       42.36       37.92      0.74 o 
   3   1   6      130.96      133.86      2.45 o 
   4   1   6       16.72       17.71      0.52 o 
   5   1   6        2.52        2.36      0.23 o 
  -7   2   6        0.01       -0.02      0.07 o 
  -6   2   6        0.05        0.15      0.09 o 
  -5   2   6        0.67        0.66      0.10 o 
  -4   2   6      124.92      139.49      2.07 o 
  -3   2   6      289.35      300.88      4.31 o 
  -2   2   6       13.67       11.91      0.22 o 
  -1   2   6       14.17       12.87      0.23 o 
   0   2   6      228.27      232.65      3.36 o 
   1   2   6      151.16      151.46      2.23 o 
   2   2   6       13.91       14.10      0.45 o 
   3   2   6       46.23       46.47      0.98 o 
   4   2   6       18.64       18.43      0.85 o 
   5   2   6        0.37        0.16      0.11 o 
  -8   3   6        1.07        1.75      0.17 o 
  -7   3   6        0.41        0.69      0.09 o 
  -6   3   6       23.34       22.73      0.65 o 
  -5   3   6       27.57       27.97      0.74 o 
  -4   3   6       51.25       49.44      0.81 o 
  -3   3   6      138.66      118.89      1.79 o 
  -2   3   6       88.00       87.20      1.68 o 
  -1   3   6      188.81      178.50      2.59 o 
   0   3   6        8.19        9.45      0.30 o 
   1   3   6      159.22      157.99      2.34 o 
   2   3   6       96.45       96.41      1.84 o 
   3   3   6        4.64        5.20      0.23 o 
   4   3   6        0.17        0.08      0.16 o 
  -8   4   6        0.36        0.41      0.11 o 
  -7   4   6        0.01       -0.02      0.09 o 
  -6   4   6       40.78       40.42      0.73 o 
  -5   4   6      107.61      102.88      1.58 o 
  -4   4   6       16.41       16.61      0.39 o 
  -3   4   6       57.62       56.20      0.91 o 
  -2   4   6        3.98        3.37      0.14 o 
  -1   4   6      141.94      139.39      2.16 o 
   0   4   6       94.08       90.05      1.39 o 
   1   4   6        1.50        1.31      0.09 o 
   2   4   6       11.95       11.94      0.40 o 
   3   4   6        0.18        0.41      0.11 o 
   4   4   6        0.14        0.04      0.12 o 
  -7   5   6       10.24        9.99      0.28 o 
  -6   5   6       21.38       22.50      0.52 o 
  -5   5   6        0.24        0.23      0.05 o 
  -4   5   6        0.02        0.05      0.09 o 
  -3   5   6       46.53       43.41      0.98 o 
  -2   5   6        0.16        0.19      0.05 o 
  -1   5   6       22.83       24.16      0.57 o 
   0   5   6      148.44      155.79      2.30 o 
   1   5   6       13.27       13.51      0.33 o 
   2   5   6        4.04        3.94      0.23 o 
   3   5   6        1.47        1.59      0.37 o 
  -7   6   6        1.55        2.00      0.24 o 
  -6   6   6        0.41        0.30      0.09 o 
  -5   6   6        9.78        9.54      0.34 o 
  -4   6   6       21.34       22.42      0.57 o 
  -3   6   6       23.67       23.57      0.65 o 
  -2   6   6      164.46      164.10      2.99 o 
  -1   6   6       17.00       15.89      0.41 o 
   0   6   6        9.42        7.28      0.23 o 
   1   6   6        0.16        0.00      0.13 o 
   2   6   6        9.29        8.69      0.34 o 
  -7   7   6        2.24        2.32      0.17 o 
  -6   7   6        5.21        6.04      0.41 o 
  -5   7   6        0.86        0.97      0.20 o 
  -4   7   6       10.83       12.18      0.40 o 
  -3   7   6        1.17        0.95      0.12 o 
  -2   7   6        3.91        4.01      0.24 o 
  -1   7   6        6.23        6.42      0.22 o 
   0   7   6        0.89        1.30      0.14 o 
   1   7   6        1.27        1.22      0.14 o 
  -6   8   6        0.25        0.41      0.11 o 
  -5   8   6        1.57        1.38      0.17 o 
  -4   8   6       12.67       13.34      0.89 o 
  -3   8   6        5.95        5.89      0.29 o 
  -2   8   6        3.69        3.95      0.19 o 
  -1   8   6        2.10        2.12      0.14 o 
   0   8   6        2.03        2.67      0.17 o 
  -5   9   6        0.37        0.54      0.16 o 
  -4   9   6        1.46        1.95      0.17 o 
  -3   9   6        2.99        3.57      0.23 o 
  -2   9   6        0.85        1.49      0.14 o 
  -1   9   6        0.18       -0.02      0.07 o 
  -1  -9   7        4.71        4.39      0.23 o 
   0  -9   7        0.41        0.45      0.11 o 
   1  -9   7        0.01       -0.02      0.07 o 
   2  -9   7        0.02        0.04      0.11 o 
   3  -9   7        0.60        0.65      0.11 o 
  -2  -8   7        3.27        2.90      0.20 o 
  -1  -8   7        1.63        2.05      0.22 o 
   0  -8   7        0.39        0.61      0.09 o 
   1  -8   7        4.93        4.31      0.19 o 
   2  -8   7       25.25       27.94      0.72 o 
   3  -8   7       12.43       11.29      0.40 o 
   4  -8   7        0.50        0.65      0.17 o 
  -3  -7   7        0.60        0.45      0.11 o 
  -2  -7   7        0.20        0.69      0.09 o 
  -1  -7   7        8.36        7.02      0.51 o 
   0  -7   7       39.68       42.15      0.80 o 
   1  -7   7        5.21        5.64      0.20 o 
   2  -7   7        3.25        3.45      0.23 o 
   3  -7   7       85.71       87.71      2.97 o 
   4  -7   7        1.33        1.67      0.17 o 
   5  -7   7       10.96       12.91      0.69 o 
  -4  -6   7        2.79        2.08      0.17 o 
  -3  -6   7        7.72        6.97      0.45 o 
  -2  -6   7        7.69        6.74      0.23 o 
  -1  -6   7        0.02        0.20      0.07 o 
   0  -6   7       78.92       80.31      1.30 o 
   1  -6   7       81.77       83.47      1.33 o 
   2  -6   7        0.49        0.53      0.11 o 
   3  -6   7      105.93      117.06      2.27 o 
   4  -6   7       12.82       13.64      0.46 o 
   5  -6   7        0.20        0.41      0.11 o 
  -5  -5   7        1.77        2.41      0.19 o 
  -4  -5   7        1.63        0.71      0.12 o 
  -3  -5   7       13.61        9.79      0.34 o 
  -2  -5   7       80.75       85.97      1.79 o 
  -1  -5   7       53.10       51.79      0.87 o 
   0  -5   7        2.98        2.97      0.24 o 
   1  -5   7      269.80      276.94      4.05 o 
   2  -5   7       25.20       27.11      0.77 o 
   3  -5   7        0.05        0.08      0.11 o 
   4  -5   7        2.94        2.28      0.17 o 
   5  -5   7        1.08        1.71      0.17 o 
  -5  -4   7       17.05       17.01      0.52 o 
  -4  -4   7       12.83       13.78      0.43 o 
  -3  -4   7        6.80        7.57      0.41 o 
  -2  -4   7       51.04       46.15      0.78 o 
  -1  -4   7      301.15      300.05      4.35 o 
   0  -4   7        1.27        1.54      0.15 o 
   1  -4   7        7.77        7.14      0.22 o 
   2  -4   7       43.60       41.13      0.92 o 
   3  -4   7        0.18        0.14      0.07 o 
   4  -4   7        0.07        0.22      0.09 o 
   5  -4   7        2.46        1.88      0.14 o 
  -6  -3   7        4.19        4.47      0.25 o 
  -5  -3   7        7.26        7.23      0.29 o 
  -4  -3   7       31.36       30.54      0.75 o 
  -3  -3   7      209.00      204.89      3.75 o 
  -2  -3   7       12.95       12.39      0.34 o 
  -1  -3   7       55.50       51.41      1.00 o 
   0  -3   7      233.12      236.02      3.44 o 
   1  -3   7       28.90       26.45      0.40 o 
   2  -3   7        7.16        6.50      0.23 o 
   3  -3   7        7.57        8.26      0.32 o 
   4  -3   7        8.25        8.21      0.25 o 
   5  -3   7        1.55        1.57      0.24 o 
  -6  -2   7        8.73        8.81      0.34 o 
  -5  -2   7       40.96       40.58      0.92 o 
  -4  -2   7       20.15       21.58      0.61 o 
  -3  -2   7      112.11      112.75      2.13 o 
  -2  -2   7      190.54      197.21      2.89 o 
  -1  -2   7      135.79      127.43      1.63 o 
   0  -2   7        9.47        9.01      0.28 o 
   1  -2   7       10.91       12.08      0.22 o 
   2  -2   7       29.76       30.37      0.55 o 
   3  -2   7        0.27        0.08      0.05 o 
   4  -2   7        0.91        0.52      0.09 o 
   5  -2   7        1.50        2.11      0.14 o 
  -7  -1   7        1.63        1.34      0.17 o 
  -6  -1   7        4.52        4.95      0.28 o 
  -5  -1   7       47.54       47.93      1.26 o 
  -4  -1   7        3.78        4.89      0.26 o 
  -3  -1   7        6.67        5.84      0.17 o 
  -2  -1   7       77.63       76.23      1.05 o 
  -1  -1   7       41.13       36.54      0.61 o 
   0  -1   7       17.92       22.79      0.37 o 
   1  -1   7        0.51        0.27      0.05 o 
   2  -1   7       41.39       37.54      0.66 o 
   3  -1   7        9.03        9.91      0.28 o 
   4  -1   7        3.12        2.40      0.17 o 
   5  -1   7        7.93        8.12      0.34 o 
  -7   0   7        5.79        6.50      0.29 o 
  -6   0   7        7.02        6.82      0.23 o 
  -5   0   7       11.79       11.02      0.51 o 
  -4   0   7       79.71       74.30      1.52 o 
  -3   0   7      117.99      110.30      1.66 o 
  -2   0   7       83.98       91.96      1.21 o 
  -1   0   7        3.06        1.96      0.08 o 
   0   0   7       82.53       74.46      1.01 o 
   1   0   7        3.68        4.46      0.13 o 
   2   0   7        5.84        5.36      0.19 o 
   3   0   7        7.94        8.36      0.31 o 
   4   0   7        3.75        3.94      0.23 o 
   5   0   7       16.38       15.18      0.52 o 
  -7   1   7        2.92        2.68      0.17 o 
  -6   1   7        1.69        1.50      0.16 o 
  -5   1   7        8.77        7.80      0.23 o 
  -4   1   7        0.85        2.21      0.16 o 
  -3   1   7        1.87        1.06      0.09 o 
  -2   1   7        2.58        0.93      0.06 o 
  -1   1   7       12.25       10.11      0.20 o 
   0   1   7       23.15       20.42      0.39 o 
   1   1   7       17.67       17.11      0.36 o 
   2   1   7        3.60        2.48      0.17 o 
   3   1   7      143.11      143.87      2.68 o 
   4   1   7        5.92        6.06      0.29 o 
  -7   2   7        0.04        0.05      0.09 o 
  -6   2   7        1.52        1.16      0.12 o 
  -5   2   7        1.08        0.99      0.09 o 
  -4   2   7        9.92        8.20      0.23 o 
  -3   2   7        8.68        8.79      0.41 o 
  -2   2   7       29.29       25.38      0.61 o 
  -1   2   7       48.20       42.27      0.61 o 
   0   2   7       11.64       13.26      0.28 o 
   1   2   7      225.45      220.01      3.20 o 
   2   2   7       27.72       29.24      1.54 o 
   3   2   7       52.38       53.95      1.15 o 
   4   2   7        0.20        0.49      0.11 o 
  -7   3   7        0.01       -0.03      0.07 o 
  -6   3   7        6.00        5.28      0.19 o 
  -5   3   7        0.70        0.61      0.09 o 
  -4   3   7        3.45        4.09      0.15 o 
  -3   3   7        0.73        0.66      0.07 o 
  -2   3   7       82.40       84.76      1.46 o 
  -1   3   7        4.81        4.35      0.22 o 
   0   3   7       35.74       38.40      0.66 o 
   1   3   7      424.21      430.18      6.12 o 
   2   3   7        4.10        3.01      0.17 o 
   3   3   7        3.14        2.36      0.17 o 
  -7   4   7        1.32        1.71      0.14 o 
  -6   4   7        4.21        3.94      0.19 o 
  -5   4   7        0.75        1.27      0.10 o 
  -4   4   7       37.35       36.33      0.99 o 
  -3   4   7       30.07       29.69      0.69 o 
  -2   4   7       62.78       61.86      1.44 o 
  -1   4   7      659.42      680.29      9.59 o 
   0   4   7       29.60       30.07      0.56 o 
   1   4   7        2.25        2.92      0.33 o 
   2   4   7        0.22        0.24      0.11 o 
   3   4   7        0.00        0.04      0.11 o 
  -7   5   7        1.41        1.50      0.14 o 
  -6   5   7        2.13        2.17      0.14 o 
  -5   5   7        8.14        9.02      0.34 o 
  -4   5   7       62.27       60.60      2.03 o 
  -3   5   7      225.86      233.45      4.18 o 
  -2   5   7       58.15       58.48      1.29 o 
  -1   5   7       68.66       71.69      1.14 o 
   0   5   7        0.02        0.10      0.05 o 
   1   5   7        2.20        2.11      0.14 o 
   2   5   7        3.30        2.52      0.17 o 
  -7   6   7        3.63        3.66      0.19 o 
  -6   6   7       11.21       11.21      0.40 o 
  -5   6   7       25.87       27.37      0.69 o 
  -4   6   7       41.08       39.65      0.89 o 
  -3   6   7      143.72      157.45      2.93 o 
  -2   6   7        6.59        6.33      0.29 o 
  -1   6   7        7.00        8.68      0.26 o 
   0   6   7        1.25        1.13      0.11 o 
   1   6   7        3.99        4.42      0.19 o 
  -6   7   7        8.03        7.96      0.34 o 
  -5   7   7       81.05       88.72      1.75 o 
  -4   7   7       29.03       30.84      0.75 o 
  -3   7   7        1.58        1.79      0.17 o 
  -2   7   7        1.58        2.30      0.24 o 
  -1   7   7        0.23        0.38      0.09 o 
   0   7   7       14.49       14.67      0.38 o 
  -6   8   7       12.02       12.32      0.53 o 
  -5   8   7        5.39        5.73      0.29 o 
  -4   8   7        0.00       -0.12      0.11 o 
  -3   8   7        5.45        5.36      0.29 o 
  -2   8   7        5.68        6.41      0.29 o 
  -1   8   7        2.45        2.85      0.19 o 
  -4   9   7        0.00       -0.11      0.07 o 
  -3   9   7        0.06        0.12      0.11 o 
   1  -9   8        0.07        0.16      0.11 o 
  -1  -8   8        1.29        1.60      0.14 o 
   0  -8   8       14.34       14.59      0.38 o 
   1  -8   8        0.11        0.00      0.11 o 
   2  -8   8        0.01        0.04      0.12 o 
   3  -8   8        0.12        0.04      0.11 o 
  -3  -7   8        0.14        0.04      0.11 o 
  -2  -7   8        0.93        1.30      0.14 o 
  -1  -7   8        0.22        0.19      0.09 o 
   0  -7   8        1.61        1.72      0.14 o 
   1  -7   8        2.84        3.22      0.23 o 
   2  -7   8        0.23        0.32      0.16 o 
   3  -7   8       33.85       36.57      0.89 o 
   4  -7   8        1.85        2.15      0.23 o 
  -4  -6   8        0.87        0.77      0.11 o 
  -3  -6   8        0.43        0.28      0.11 o 
  -2  -6   8        0.80        0.91      0.13 o 
  -1  -6   8        1.06        1.14      0.10 o 
   0  -6   8        0.04        0.02      0.05 o 
   1  -6   8       41.42       39.54      0.89 o 
   2  -6   8       11.56       11.64      0.57 o 
   3  -6   8       57.79       57.24      1.23 o 
   4  -6   8        0.24        0.28      0.11 o 
  -4  -5   8        0.78        0.75      0.20 o 
  -3  -5   8        1.90        1.58      0.17 o 
  -2  -5   8        1.75        1.62      0.12 o 
  -1  -5   8        1.34        0.99      0.09 o 
   0  -5   8        3.85        4.31      0.25 o 
   1  -5   8      381.41      396.92      7.05 o 
   2  -5   8        9.05        9.71      0.65 o 
   3  -5   8        0.56        0.74      0.20 o 
   4  -5   8        5.99        5.73      0.29 o 
  -5  -4   8        2.03        2.60      0.23 o 
  -4  -4   8        3.94        3.49      0.37 o 
  -3  -4   8       27.25       28.59      1.34 o 
  -2  -4   8        0.78        0.82      0.09 o 
  -1  -4   8      499.85      515.32      7.39 o 
   0  -4   8       62.59       70.24      1.14 o 
   1  -4   8       76.59       78.99      1.58 o 
   2  -4   8        8.84        8.43      0.37 o 
   3  -4   8        3.47        4.22      0.23 o 
   4  -4   8        2.19        2.38      0.24 o 
  -5  -3   8        4.19        4.43      0.23 o 
  -4  -3   8       10.69        9.69      0.49 o 
  -3  -3   8       75.75       80.68      1.61 o 
  -2  -3   8       41.11       47.01      1.83 o 
  -1  -3   8      513.98      520.35      7.46 o 
   0  -3   8        0.37        0.14      0.07 o 
   1  -3   8       10.64       10.64      0.34 o 
   2  -3   8        0.37        0.49      0.11 o 
   3  -3   8        5.30        5.14      0.19 o 
   4  -3   8        5.56        5.70      0.22 o 
  -6  -2   8        5.35        6.29      0.29 o 
  -5  -2   8        0.30        0.20      0.11 o 
  -4  -2   8       19.00       20.14      0.54 o 
  -3  -2   8      528.93      524.38      9.28 o 
  -2  -2   8       14.20       13.20      0.31 o 
  -1  -2   8        0.02        0.00      0.05 o 
   0  -2   8        1.56        1.33      0.08 o 
   1  -2   8        2.04        2.44      0.14 o 
   2  -2   8        0.33        0.32      0.07 o 
   3  -2   8        9.10        9.72      0.28 o 
   4  -2   8        0.50        0.24      0.09 o 
  -6  -1   8        7.59        7.63      0.34 o 
  -5  -1   8      139.19      147.49      2.82 o 
  -4  -1   8       29.39       28.79      0.69 o 
  -3  -1   8       21.80       21.14      0.54 o 
  -2  -1   8        6.96        7.49      0.22 o 
  -1  -1   8        4.05        4.33      0.12 o 
   0  -1   8       53.00       58.52      0.94 o 
   1  -1   8        3.13        1.93      0.10 o 
   2  -1   8        4.09        2.66      0.14 o 
   3  -1   8        9.41        7.62      0.45 o 
   4  -1   8        0.61        0.37      0.12 o 
  -6   0   8       13.35       12.57      0.85 o 
  -5   0   8       49.44       49.64      0.86 o 
  -4   0   8        0.33        0.22      0.07 o 
  -3   0   8        0.66        0.26      0.07 o 
  -2   0   8       31.09       28.36      0.71 o 
  -1   0   8        1.10        0.90      0.12 o 
   0   0   8        7.42        9.04      0.23 o 
   1   0   8       12.60        9.26      0.23 o 
   2   0   8        0.06        0.03      0.07 o 
   3   0   8        2.03        2.81      0.17 o 
   4   0   8        0.24        0.04      0.11 o 
  -7   1   8       27.35       30.22      0.80 o 
  -6   1   8        7.61        8.12      0.26 o 
  -5   1   8        5.03        4.34      0.19 o 
  -4   1   8        8.83        8.23      0.23 o 
  -3   1   8        1.22        0.28      0.05 o 
  -2   1   8       99.42       96.15      1.47 o 
  -1   1   8        9.55        8.70      0.20 o 
   0   1   8        0.02        0.05      0.05 o 
   1   1   8        0.01       -0.04      0.12 o 
   2   1   8        0.14        0.00      0.07 o 
   3   1   8        0.40        0.77      0.11 o 
   4   1   8        2.07        2.09      0.20 o 
  -7   2   8        0.45        0.50      0.09 o 
  -6   2   8        4.28        4.51      0.28 o 
  -5   2   8        7.23        7.65      0.23 o 
  -4   2   8       29.10       25.90      0.50 o 
  -3   2   8       13.16       11.39      0.30 o 
  -2   2   8        3.01        3.86      0.16 o 
  -1   2   8        0.97        0.25      0.05 o 
   0   2   8        2.93        2.91      0.14 o 
   1   2   8        3.55        3.33      0.19 o 
   2   2   8       10.39        9.38      0.34 o 
   3   2   8        0.45        0.65      0.11 o 
  -7   3   8        5.95        7.08      0.34 o 
  -6   3   8        0.06        0.24      0.09 o 
  -5   3   8        2.42        2.00      0.14 o 
  -4   3   8        3.15        3.61      0.17 o 
  -3   3   8        4.09        4.96      0.24 o 
  -2   3   8       11.41       10.56      0.34 o 
  -1   3   8       39.04       41.97      0.73 o 
   0   3   8       16.56       18.01      0.49 o 
   1   3   8       10.87       10.08      0.41 o 
   2   3   8        1.86        3.06      0.45 o 
   3   3   8        2.73        2.70      0.24 o 
  -7   4   8        0.30        0.44      0.09 o 
  -6   4   8        0.00        0.00      0.05 o 
  -5   4   8        4.33        3.83      0.17 o 
  -4   4   8        1.70        2.00      0.17 o 
  -3   4   8       16.01       16.44      0.73 o 
  -2   4   8        2.00        2.45      0.17 o 
  -1   4   8       71.59       72.27      1.96 o 
   0   4   8       38.30       42.24      0.75 o 
   1   4   8        9.82       10.80      0.34 o 
   2   4   8       14.87       15.38      0.65 o 
  -6   5   8        0.39        0.41      0.11 o 
  -5   5   8        0.72        0.58      0.11 o 
  -4   5   8        0.10       -0.03      0.08 o 
  -3   5   8       92.50       91.74      1.95 o 
  -2   5   8       55.79       58.53      1.23 o 
  -1   5   8       63.35       66.49      1.09 o 
   0   5   8        1.42        1.43      0.14 o 
   1   5   8        0.11        0.08      0.16 o 
  -6   6   8        0.48        0.65      0.11 o 
  -5   6   8       19.24       19.37      0.57 o 
  -4   6   8       19.01       19.23      0.54 o 
  -3   6   8      129.41      137.84      2.59 o 
  -2   6   8       14.76       12.80      0.40 o 
  -1   6   8        0.82        1.55      0.14 o 
   0   6   8       13.22       14.05      0.38 o 
  -5   7   8       72.12       81.02      1.79 o 
  -4   7   8       20.65       20.92      0.57 o 
  -3   7   8       15.92       17.72      0.52 o 
  -2   7   8        1.30        1.26      0.17 o 
  -1   7   8        0.31        0.38      0.09 o 
  -4   8   8        2.12        2.19      0.23 o 
  -3   8   8        0.24        0.28      0.12 o 
  -2  -7   9        4.51        4.24      0.24 o 
  -1  -7   9        0.92        1.22      0.14 o 
   0  -7   9        0.38        0.61      0.09 o 
   1  -7   9        2.21        2.93      0.23 o 
   2  -7   9        2.02        1.79      0.20 o 
  -3  -6   9        0.01        0.08      0.11 o 
  -2  -6   9        0.37        0.24      0.11 o 
  -1  -6   9        1.77        1.99      0.14 o 
   0  -6   9        1.74        1.71      0.14 o 
   1  -6   9        0.09        0.08      0.11 o 
   2  -6   9        0.00        0.16      0.11 o 
   3  -6   9        0.63        0.71      0.20 o 
  -4  -5   9        6.86        7.17      0.49 o 
  -3  -5   9        0.55        0.81      0.11 o 
  -2  -5   9        0.00        0.04      0.06 o 
  -1  -5   9        7.87        7.80      0.25 o 
   0  -5   9        1.72        1.96      0.14 o 
   1  -5   9        2.34        2.40      0.17 o 
   2  -5   9        3.90        4.68      0.25 o 
   3  -5   9        7.34        7.11      0.34 o 
  -4  -4   9        0.00       -0.09      0.06 o 
  -3  -4   9        9.87       10.45      0.85 o 
  -2  -4   9        5.63        6.46      0.29 o 
  -1  -4   9        2.80        2.57      0.22 o 
   0  -4   9       13.83       17.28      0.49 o 
   1  -4   9       16.32       15.88      0.46 o 
   2  -4   9        6.19        5.56      0.29 o 
   3  -4   9        0.86        1.22      0.17 o 
  -5  -3   9        0.42        0.58      0.11 o 
  -4  -3   9        7.24        7.07      0.29 o 
  -3  -3   9       38.47       38.63      0.92 o 
  -2  -3   9       22.76       23.23      0.57 o 
  -1  -3   9       28.98       26.01      0.67 o 
   0  -3   9        0.02       -0.02      0.13 o 
   1  -3   9        9.20        8.97      0.34 o 
   2  -3   9       45.29       48.14      1.03 o 
   3  -3   9        0.02        0.05      0.08 o 
   4  -3   9        6.44        5.80      0.23 o 
  -5  -2   9       12.99       13.16      0.77 o 
  -4  -2   9        2.78        2.28      0.17 o 
  -3  -2   9       99.09      100.19      1.96 o 
  -2  -2   9       33.46       32.94      1.71 o 
  -1  -2   9       15.52       13.84      0.33 o 
   0  -2   9       62.78       68.76      1.23 o 
   1  -2   9        0.89        0.94      0.09 o 
   2  -2   9       30.30       24.95      0.50 o 
   3  -2   9        2.67        2.53      0.39 o 
  -6  -1   9        0.10        0.24      0.11 o 
  -5  -1   9      101.40      107.10      2.13 o 
  -4  -1   9       38.65       36.84      0.86 o 
  -3  -1   9       36.88       31.37      0.75 o 
  -2  -1   9        1.41        1.51      0.14 o 
  -1  -1   9        0.34        0.23      0.05 o 
   0  -1   9       93.89       87.34      1.18 o 
   1  -1   9       11.52       10.38      0.28 o 
   2  -1   9        3.90        4.26      0.23 o 
   3  -1   9        1.20        1.71      0.17 o 
  -6   0   9        6.44        6.19      0.32 o 
  -5   0   9       64.57       63.24      1.35 o 
  -4   0   9       24.03       21.41      0.57 o 
  -3   0   9        0.35        0.18      0.08 o 
  -2   0   9       74.43       60.94      0.98 o 
  -1   0   9       12.82       10.89      0.28 o 
   0   0   9       12.18       11.57      0.28 o 
   1   0   9       15.74       14.17      0.40 o 
   2   0   9        0.10        0.20      0.12 o 
   3   0   9        0.46        0.53      0.11 o 
  -6   1   9       16.01       16.57      0.52 o 
  -5   1   9        6.78        5.00      0.22 o 
  -4   1   9        2.70        2.25      0.14 o 
  -3   1   9        1.50        2.27      0.17 o 
  -2   1   9       17.09       14.65      0.34 o 
  -1   1   9       18.63       15.87      0.34 o 
   0   1   9        0.42        0.63      0.11 o 
   1   1   9        8.00       10.10      0.57 o 
   2   1   9        0.31        0.37      0.11 o 
   3   1   9        6.23        4.87      0.28 o 
  -6   2   9        0.69        0.70      0.09 o 
  -5   2   9        0.65        0.63      0.09 o 
  -4   2   9        1.64        1.20      0.10 o 
  -3   2   9        2.25        1.99      0.12 o 
  -2   2   9        0.77        0.81      0.11 o 
  -1   2   9       38.89       39.01      0.69 o 
   0   2   9        0.51        0.30      0.09 o 
   1   2   9        0.64        0.81      0.24 o 
   2   2   9        0.58        0.66      0.14 o 
  -6   3   9        0.02        0.02      0.08 o 
  -5   3   9        0.71        0.79      0.10 o 
  -4   3   9        1.80        1.50      0.17 o 
  -3   3   9       10.68        9.33      0.53 o 
  -2   3   9        3.90        4.38      0.23 o 
  -1   3   9        2.81        2.95      0.14 o 
   0   3   9        7.06        7.36      0.24 o 
   1   3   9       14.73       14.64      0.65 o 
   2   3   9        0.59        0.28      0.20 o 
  -6   4   9        3.48        3.98      0.23 o 
  -5   4   9        0.52        0.49      0.11 o 
  -4   4   9        4.02        5.23      0.25 o 
  -3   4   9        3.56        3.21      0.23 o 
  -2   4   9        9.74        8.69      0.34 o 
  -1   4   9        0.86        1.16      0.10 o 
   0   4   9        0.30        0.08      0.09 o 
   1   4   9        1.21        1.70      0.17 o 
  -6   5   9        0.00        0.20      0.11 o 
  -5   5   9        0.16        0.16      0.11 o 
  -4   5   9        0.80        0.85      0.11 o 
  -3   5   9        1.72        1.58      0.17 o 
  -2   5   9        0.44        0.28      0.11 o 
  -1   5   9        4.45        4.87      0.23 o 
   0   5   9        0.07        0.02      0.07 o 
  -5   6   9        4.67        5.05      0.29 o 
  -4   6   9        0.80        0.77      0.11 o 
  -3   6   9        0.51        0.61      0.11 o 
  -2   6   9        0.02        0.16      0.11 o 
  -1   6   9        2.52        2.04      0.17 o 
  -4   7   9        3.78        4.44      0.29 o 
  -3   7   9        0.17        0.32      0.11 o 
  -1  -6  10        5.99        7.40      0.25 o 
   0  -6  10        0.08        0.03      0.07 o 
   1  -6  10        0.73        0.87      0.17 o 
  -3  -5  10        7.13        8.65      0.34 o 
  -2  -5  10        0.33        0.24      0.16 o 
  -1  -5  10        1.11        1.42      0.14 o 
   0  -5  10        0.94        0.85      0.17 o 
   1  -5  10        9.53        8.90      0.34 o 
   2  -5  10        0.00        0.04      0.11 o 
  -3  -4  10        3.52        4.18      0.23 o 
  -2  -4  10        4.99        4.78      0.28 o 
  -1  -4  10        0.47        0.43      0.09 o 
   0  -4  10        0.45        0.90      0.14 o 
   1  -4  10       13.44       15.35      0.46 o 
   2  -4  10        4.54        5.20      0.29 o 
  -4  -3  10        1.60        1.93      0.20 o 
  -3  -3  10        0.02        0.08      0.11 o 
  -2  -3  10        6.38        6.69      0.69 o 
  -1  -3  10        7.04        7.76      0.23 o 
   0  -3  10        3.48        3.79      0.23 o 
   1  -3  10        0.39        0.69      0.11 o 
   2  -3  10        1.46        0.77      0.14 o 
  -5  -2  10        0.40        0.58      0.11 o 
  -4  -2  10        5.38        5.87      0.41 o 
  -3  -2  10        0.00        0.00      0.07 o 
  -2  -2  10        0.07        0.08      0.07 o 
  -1  -2  10        0.01        0.04      0.06 o 
   0  -2  10        0.00        0.16      0.16 o 
   1  -2  10        0.02        0.08      0.08 o 
   2  -2  10       31.63       32.37      0.80 o 
  -5  -1  10        2.77        2.60      0.23 o 
  -4  -1  10        0.07       -0.05      0.07 o 
  -3  -1  10        0.11        0.04      0.06 o 
  -2  -1  10        3.56        5.05      0.24 o 
  -1  -1  10        3.69        3.57      0.32 o 
   0  -1  10       22.47       19.69      0.52 o 
   1  -1  10        0.09        0.16      0.16 o 
   2  -1  10       13.16       12.28      0.85 o 
  -5   0  10        1.88        1.61      0.20 o 
  -4   0  10        4.55        5.99      0.37 o 
  -3   0  10        5.29        4.95      0.45 o 
  -2   0  10        5.68        4.82      0.24 o 
  -1   0  10        0.62        0.94      0.18 o 
   0   0  10       72.29       68.61      1.67 o 
   1   0  10        0.68        0.82      0.20 o 
   2   0  10        1.35        1.58      0.17 o 
  -5   1  10        0.25        0.41      0.11 o 
  -4   1  10        9.53        9.05      0.28 o 
  -3   1  10       15.08       13.09      0.33 o 
  -2   1  10       52.35       45.58      1.38 o 
  -1   1  10        0.15        0.12      0.11 o 
   0   1  10        1.11        1.25      0.24 o 
   1   1  10        1.25        1.88      0.17 o 
   2   1  10        0.02       -0.04      0.11 o 
  -5   2  10        7.76        7.47      0.25 o 
  -4   2  10       18.99       17.03      0.51 o 
  -3   2  10        6.22        6.50      0.29 o 
  -2   2  10       14.36       14.15      0.81 o 
  -1   2  10        0.26        0.37      0.11 o 
   0   2  10        0.00       -0.12      0.08 o 
   1   2  10        6.31        7.08      0.31 o 
  -5   3  10        7.56        7.21      0.85 o 
  -4   3  10       13.40       13.62      0.89 o 
  -3   3  10        9.90       11.19      0.53 o 
  -2   3  10        0.94        1.11      0.14 o 
  -1   3  10        0.47        0.87      0.12 o 
   0   3  10        1.51        1.54      0.24 o 
   1   3  10       16.06       16.60      1.10 o 
  -5   4  10       16.67       19.16      0.54 o 
  -4   4  10        0.02       -0.12      0.08 o 
  -3   4  10        1.04        0.97      0.20 o 
  -2   4  10        1.67        1.67      0.17 o 
  -1   4  10       19.45       19.57      0.57 o 
   0   4  10        3.72        5.11      0.41 o 
  -4   5  10        0.31        0.28      0.11 o 
  -3   5  10        0.32        0.42      0.16 o 
  -2   5  10        0.55        1.04      0.24 o 
  -1   5  10       10.06       10.56      0.40 o 
  -2  -4  11        5.89        6.61      0.31 o 
  -1  -4  11       14.26       17.38      0.73 o 
   0  -4  11        4.82        5.74      0.29 o 
  -3  -3  11        0.01        0.24      0.11 o 
  -2  -3  11        0.08        0.00      0.11 o 
  -1  -3  11       21.17       21.18      1.14 o 
   0  -3  11        0.80        1.03      0.17 o 
   1  -3  11        0.58        0.66      0.14 o 
  -3  -2  11       23.15       24.93      0.69 o 
  -2  -2  11        2.00        2.31      0.17 o 
  -1  -2  11        0.00       -0.12      0.08 o 
   0  -2  11        2.30        3.21      0.23 o 
   1  -2  11        0.12        0.24      0.16 o 
  -4  -1  11        0.55        1.06      0.20 o 
  -3  -1  11        4.21        4.42      0.23 o 
  -2  -1  11        2.81        3.38      0.37 o 
  -1  -1  11        3.00        2.49      0.20 o 
   0  -1  11        6.21        6.74      0.41 o 
   1  -1  11        1.33        1.38      0.24 o 
  -4   0  11        0.76        0.82      0.14 o 
  -3   0  11        3.20        3.04      0.23 o 
  -2   0  11        6.95        7.06      0.41 o 
   0   0  11        1.98        1.87      0.17 o 
  -4   1  11        0.04        0.08      0.24 o 
  -3   1  11        4.93        6.01      0.41 o 
  -2   1  11       34.38       32.98      0.81 o 
  -1   1  11        1.99        1.95      0.24 o 
   0   1  11        1.79        2.20      0.17 o 
  -4   2  11       26.53       28.18      0.97 o 
  -3   2  11        0.89        0.94      0.24 o 
  -2   2  11        1.48        1.21      0.20 o 
  -1   2  11        2.81        3.57      0.32 o 
  -4   3  11       14.71       14.05      0.46 o 
  -3   3  11        1.11        1.71      0.17 o 
  -2   3  11        0.08        0.08      0.11 o 
                                                 
